# Supplementary material for: Validation of depression, anxiety, and stress scales (DASS-21) among Thai nursing students in an online learning environment during the COVID-19 outbreak: A multi-center study
Source: PLoS One. 2023 Jun 30;18(6):e0288041. doi: 10.1371/journal.pone.0288041 (PMC10312998; doi:10.1371/journal.pone.0288041)
Supplement: S1 Data — (XLSX) [file pone.0288041.s001.xlsx]

## Sheet: MSDs_nursing student_efa_final
1	4953	201	44655.8	44655.8	18	0	19	1	0	0	0	0	0	0	0	0	0	0	0	0	0	0	0	0	0	0	0	0	0	0	0	0	0	0	0	0	0.0104861	5	3	1	4	2	5	5	5	5	5	5	4
2	2607	1739	44678.5	44678.5	18	0	10	1	1	4	4	0	0	0	0	0	0	0	0	0	0	0	0	0	0	0	0	0	0	0	0	0	0	0	0	0	0.00702546	6	7	3	4	6	7	7	7	8	9	8	5
3	2603	1784	44678.5	44678.5	18	0	10	1	1	4	4	0	0	0	0	0	0	0	1	0	0	1	1	0	0	0	1	3	0	0	0	3	7	0	7	3	0.00717593	5	4	2	2	2	5	9	9	7	7	7	5
4	4723	1323	44676.7	44676.7	18	0	18	1	1	2	4	1	0	0	0	0	1	0	0	0	0	0	0	0	1	0	0	0	1	0	0	0	4	0	0	3	0.00880787	5	6	0	0	0	6	7	7	9	10	7	2
5	4724	1349	44676.8	44676.8	18	0	18	1	1	1	1	1	0	0	0	0	1	0	0	0	0	0	0	0	1	0	0	0	1	0	0	0	4	0	0	3	0.0146991	5	2	0	1	1	9	7	8	7	5	5	0
6	4374	2259	44684.7	44684.7	18	0	16	1	1	1	1	1	1	0	1	0	1	1	0	1	0	1	1	0	1	1	1	0	1	1	1	0	12	7	1	5	0.0354977	5	7	5	5	5	10	10	5	5	5	4	4
7	4483	1544	44677.9	44677.9	18	0	17	2	1	4	1	0	0	0	0	0	0	0	0	0	0	0	0	0	0	0	0	0	0	0	0	0	0	0	0	0	0.00835648	2	0	0	0	2	9	0	0	10	10	10	0
8	4089	967	44659.5	44659.5	18	0	15	2	2	0	4	0	0	0	0	0	0	0	0	0	0	0	0	0	0	0	0	0	0	0	0	0	0	0	0	0	0.0140046	5	3	2	3	2	9	8	8	9	9	8	3
9	3390	1204	44659.8	44659.9	18	0	13	2	2	2	4	0	0	0	0	0	0	1	0	0	0	0	0	0	0	0	0	0	0	0	0	0	0	0	0	0	0.0128125	5	5	0	5	0	10	10	10	10	10	10	0
10	4952	159	44655.8	44655.8	18	0	19	1	1	0	4	0	0	0	0	0	0	0	0	0	0	0	0	0	0	0	0	0	0	0	0	0	0	0	0	0	0.0619097	1	0	0	0	0	5	6	5	7	7	5	0
11	648	726	44738.8	44738.8	18	0	3	2	1	4	4	1	0	0	0	0	1	0	1	0	0	0	0	0	1	0	1	0	1	0	0	0	5	0	1	4	0.00710648	5	5	2	1	8	2	5	3	6	7	5	5
12	3061	1070	44663.7	44663.7	18	0	12	2	2	2	4	1	0	1	0	1	1	1	1	0	1	1	1	0	1	0	1	0	1	0	0	0	8	0	4	6	0.00953704	4	7	1	6	10	5	5	5	6	5	5	7
13	2019	449	44655.9	44655.9	18	0	7	2	2	2	4	0	0	0	0	0	0	0	0	0	0	0	1	0	0	0	0	0	0	0	0	0	0	0	0	1	0.0100116	5	10	5	3	10	3	3	3	5	4	3	0
14	1039	24	44654.6	44654.6	18	0	4	2	2	1	2	0	0	1	0	1	0	0	0	0	1	0	1	1	0	0	0	0	0	0	0	0	4	0	4	1	0.00719907	8	9	9	9	7	5	7	4	8	8	8	6
15	2021	568	44655.9	44655.9	18	0	7	2	1	1	4	1	1	1	1	1	1	1	1	1	1	1	1	1	1	1	1	1	1	1	1	1	18	7	7	6	0.0192361	1	0	1	1	1	1	1	1	1	1	1	1
16	4484	1603	44677.9	44678	18	0	17	1	1	4	4	0	0	0	0	0	0	0	0	0	0	0	1	0	0	0	0	0	0	0	0	0	0	0	0	1	0.0329514	5	6	3	4	3	7	9	6	8	10	10	1
17	4954	151	44655.8	44655.8	18	0	19	1	1	1	1	0	0	0	0	0	0	0	0	0	0	0	0	0	0	0	0	0	0	0	0	0	0	0	0	0	0.0120718	8	5	0	9	8	10	10	10	10	10	10	2
18	2796	20	44735.6	44735.6	18	0	11	2	1	1	4	0	1	0	1	0	0	1	2	1	0	1	1	0	0	1	0	0	0	1	1	0	7	7	0	4	0.0071875	9	10	5	6	5	5	5	5	5	6	5	5
19	4951	72	44655.8	44655.8	18	0	19	1	1	0	4	0	0	0	0	0	0	0	0	0	0	0	0	0	0	0	0	0	0	0	0	0	0	0	0	0	0.0359954	5	5	0	3	2	9	9	8	10	8	7	1
20	650	831	44738.9	44738.9	18	0	3	2	1	4	4	0	0	0	0	0	0	0	0	0	0	0	0	0	0	0	0	0	0	0	0	0	0	0	0	0	0.00851852	4	2	0	1	1	8	8	8	8	9	9	2
21	643	563	44738.8	44738.8	18	0	3	2	1	4	4	1	0	0	0	0	1	0	0	0	0	0	0	0	1	0	0	0	1	0	0	0	4	0	0	3	0.00591435	3	5	4	4	5	6	4	2	6	7	5	8
22	4721	1329	44676.7	44676.7	18	0	18	1	1	1	4	1	1	1	1	1	1	1	1	1	1	1	1	1	1	1	1	1	1	1	1	1	18	7	7	6	0.0103241	9	10	9	9	9	5	5	5	5	5	5	5
23	647	769	44738.8	44738.8	18	0	3	2	1	4	4	0	1	0	1	0	0	1	1	1	0	1	1	1	0	1	1	1	0	1	1	1	11	7	4	3	0.0145486	7	2	3	4	3	6	6	4	6	8	7	3
24	809	848	44738.9	44738.9	19	0	3	0	0	4	1	0	0	0	0	0	0	0	0	0	0	0	0	0	0	0	0	0	0	0	0	0	0	0	0	0	0.00821759	4	6	2	2	7	2	1	0	0	1	1	9
25	4688	1289	44676.7	44676.7	19	0	18	1	0	1	4	0	0	0	0	0	0	1	0	0	0	0	0	0	0	0	0	0	0	0	0	0	0	0	0	0	0.0117014	3	6	2	2	2	5	4	4	4	9	5	3
26	4704	1282	44676.7	44676.7	19	0	18	1	0	1	2	1	0	0	0	0	1	0	0	0	0	0	0	0	1	0	0	0	1	0	0	0	4	0	0	3	0.00818287	5	8	0	5	5	5	7	5	5	6	6	6
27	4687	1346	44676.8	44676.8	19	0	18	1	0	1	1	0	0	0	0	0	0	0	1	0	0	1	0	0	0	0	0	0	0	0	0	0	0	0	0	2	0.0211574	5	5	5	5	5	7	6	6	6	6	6	6
28	4719	1370	44676.8	44676.9	19	0	18	0	1	2	4	1	0	0	0	0	1	1	1	0	0	0	0	0	1	0	1	0	1	0	0	0	5	0	1	4	0.0206481	3	2	1	1	2	5	5	3	4	4	6	1
29	2563	1849	44678.6	44678.6	19	0	10	1	1	4	4	0	0	0	0	0	0	0	0	0	0	0	0	0	0	0	0	0	0	0	0	0	0	0	0	0	0.0112847	3	6	0	1	0	6	5	5	7	6	6	0
30	2327	2426	44690.9	44690.9	19	0	9	1	1	4	0	0	0	0	0	0	0	1	0	0	0	1	0	0	0	0	0	0	0	0	0	0	0	0	0	1	0.0097338	7	7	7	8	6	3	3	3	5	5	5	8
31	4715	1243	44676.7	44676.7	19	0	18	1	1	2	4	0	0	0	0	0	0	0	1	0	0	0	0	1	0	0	0	0	0	0	0	0	1	0	1	1	0.00896991	7	6	4	7	6	8	7	7	6	7	6	7
32	4944	587	44656	44656	19	0	19	1	1	1	1	1	0	0	0	0	1	0	1	0	0	0	0	0	1	0	0	0	1	0	0	0	4	0	0	4	0.012963	5	6	4	7	5	8	10	9	9	10	9	8
33	3767	2169	44742.7	44742.7	19	0	14	2	0	2	0	1	1	1	1	1	1	1	1	1	1	1	1	1	1	1	1	0	1	1	1	1	17	7	6	6	0.005625	8	6	1	7	6	2	2	2	6	6	4	3
34	4480	1860	44678.7	44678.7	19	0	17	1	1	1	1	0	0	0	0	0	0	0	0	0	0	0	0	0	0	0	0	0	0	0	0	0	0	0	0	0	0.00302083	5	3	2	3	1	3	3	4	0	3	2	3
35	4679	1224	44676.7	44676.7	19	0	18	1	1	2	4	1	0	0	0	0	1	0	0	0	0	0	0	0	1	0	0	0	1	0	0	0	4	0	0	3	0.00532407	5	6	0	0	6	10	10	8	10	10	10	0
36	4896	313	44655.8	44655.8	19	0	19	1	1	1	1	0	0	0	0	0	0	0	0	0	0	0	0	0	0	0	0	0	0	0	0	0	0	0	0	0	0.0218634	5	5	3	3	5	5	8	6	6	5	5	5
37	2404	2389	44687.5	44687.5	19	0	9	1	1	4	4	0	1	1	1	1	0	1	2	1	1	0	1	1	0	1	0	0	0	1	1	0	11	7	4	3	0.0105787	7	8	7	7	5	8	5	5	5	7	5	5
38	3762	2125	44742.6	44742.6	19	0	14	1	1	1	1	0	0	0	0	0	0	0	0	0	0	0	0	0	0	0	0	0	0	0	0	0	0	0	0	0	0.00603009	2	4	3	1	5	1	3	3	5	5	8	0
39	4461	1515	44677.9	44677.9	19	0	17	1	1	4	4	1	0	0	0	0	1	0	0	0	0	0	1	0	1	0	0	0	1	0	0	0	4	0	0	4	0.00900463	5	10	6	5	5	10	6	6	6	9	7	2
40	4448	1593	44677.9	44677.9	19	0	17	1	1	4	4	1	0	1	0	1	1	1	0	0	1	0	1	1	1	0	0	0	1	0	0	0	8	0	4	4	0.00635417	5	6	5	4	6	5	5	4	7	5	3	3
41	4940	134	44655.8	44655.8	19	0	19	1	1	4	4	0	0	1	0	1	0	0	0	0	1	0	1	1	0	0	0	0	0	0	0	0	4	0	4	1	0.00832176	8	5	4	7	9	3	7	6	8	5	5	5
42	2553	1835	44678.6	44678.6	19	0	10	1	1	4	4	1	0	1	0	1	1	0	1	0	1	1	1	0	1	0	1	0	1	0	0	0	8	0	4	6	0.00716435	6	7	4	5	9	5	6	5	8	4	6	5
43	2564	1744	44678.5	44678.5	19	0	10	1	1	4	4	1	0	0	0	0	1	0	0	0	0	0	0	0	1	0	0	0	1	0	0	0	4	0	0	3	0.0075463	0	3	0	2	2	10	10	10	9	9	6	4
44	4329	2246	44684.7	44684.7	19	0	16	2	0	0	4	0	0	0	0	0	0	0	0	0	0	0	0	0	0	0	0	0	0	0	0	0	0	0	0	0	0.00534722	0	0	0	0	0	6	6	6	6	6	6	0
45	4942	115	44655.8	44655.8	19	0	19	1	1	1	0	1	1	0	1	0	1	1	1	1	0	1	1	1	1	1	1	1	1	1	1	1	15	7	4	6	0.00861111	2	7	2	2	4	5	10	9	10	8	8	2
46	4683	2286	44686.4	44686.4	19	0	18	2	0	2	4	0	1	0	1	0	0	1	1	1	0	1	1	1	0	1	0	0	0	1	1	1	9	7	2	3	0.0123264	5	7	0	4	2	5	2	0	8	8	5	7
47	4709	1365	44676.8	44676.8	19	0	18	1	1	1	4	0	1	1	1	1	0	1	0	1	1	0	0	0	0	1	0	0	0	1	1	0	10	7	3	0	0.010787	5	6	0	2	4	8	9	10	7	10	8	4
48	4927	136	44655.8	44655.8	19	0	19	1	1	1	0	0	0	1	0	1	0	0	1	0	1	0	1	1	0	0	1	1	0	0	0	1	7	0	7	2	0.00946759	6	6	6	6	6	6	7	7	6	6	6	6
49	2413	2437	44691.5	44691.5	19	0	9	1	1	4	4	0	0	1	0	1	0	0	0	0	1	0	0	0	0	0	0	0	0	0	0	0	3	0	3	0	0.00829861	3	7	3	5	2	7	7	6	6	6	7	5
50	4335	2202	44684.7	44684.7	19	0	16	2	0	1	4	1	2	1	2	1	1	2	3	2	1	1	2	3	1	2	0	1	1	2	2	0	25	14	7	9	0.0101157	3	10	6	8	9	6	6	6	9	9	7	9
51	4479	1576	44677.9	44677.9	19	0	17	1	1	4	1	1	0	0	0	0	1	0	0	0	0	0	0	0	1	0	0	0	1	0	0	0	4	0	0	3	0.00643519	3	6	0	1	1	4	3	3	6	7	8	0
52	4453	1621	44678.3	44678.3	19	0	17	1	1	4	4	0	0	0	0	0	0	0	0	0	0	0	0	0	0	0	0	0	0	0	0	0	0	0	0	0	0.00622685	0	0	0	0	0	5	3	2	8	9	10	0
53	4464	1478	44677.9	44677.9	19	0	17	1	1	4	1	0	0	0	0	0	0	0	0	0	0	0	0	0	0	0	0	0	0	0	0	0	0	0	0	0	0.00940972	5	5	2	2	5	4	9	6	7	6	7	0
54	2676	2020	44679.5	44679.5	19	0	10	1	1	4	4	0	0	0	0	0	0	1	1	0	0	0	0	0	0	0	1	0	0	0	0	0	1	0	1	1	0.0141551	7	8	0	2	4	5	5	5	6	6	5	0
55	783	634	44738.8	44738.8	19	0	3	1	1	4	4	1	0	1	0	1	1	0	1	0	1	1	1	1	1	0	1	0	1	0	0	0	9	0	5	6	0.00982639	3	4	3	2	3	5	4	4	4	5	4	2
56	2330	2394	44687.5	44687.6	19	0	9	1	1	4	4	1	2	1	2	1	1	2	2	2	1	2	2	2	1	2	1	1	1	2	2	1	26	14	8	9	0.0184722	8	8	8	8	8	8	8	8	8	8	8	8
57	2675	1758	44678.5	44678.5	19	0	10	1	1	4	4	0	0	0	0	0	0	0	0	0	0	0	1	0	0	0	0	0	0	0	0	0	0	0	0	1	0.00649306	6	8	2	2	7	8	7	5	6	8	7	4
58	4703	1246	44676.7	44676.7	19	0	18	1	1	1	4	0	0	0	0	0	0	0	0	0	0	0	0	0	0	0	0	0	0	0	0	0	0	0	0	0	0.0103935	0	0	0	0	5	10	8	7	9	9	9	0
59	4674	1242	44676.7	44676.7	19	0	18	1	1	2	4	0	0	0	0	0	0	0	0	0	0	1	0	0	0	0	0	0	0	0	0	0	0	0	0	1	0.0143171	5	3	0	0	0	5	7	6	8	9	8	1
60	4929	305	44655.8	44655.8	19	0	19	1	1	0	4	0	0	0	0	0	0	0	0	0	0	0	0	1	0	0	0	0	0	0	0	0	1	0	1	0	0.00756944	4	4	3	4	4	3	3	2	2	2	2	2
61	4918	119	44655.8	44655.8	19	0	19	1	1	1	4	0	0	0	0	0	0	0	0	0	0	0	0	0	0	0	0	0	0	0	0	0	0	0	0	0	0.00854167	3	5	0	0	5	4	5	5	5	5	5	0
62	2414	2471	44698.7	44698.7	19	0	9	1	1	4	4	0	0	0	0	0	0	0	0	0	0	0	0	0	0	0	0	0	0	0	0	0	0	0	0	0	0.0053125	6	8	4	4	5	5	5	5	5	5	5	7
63	3489	1900	44667.9	44667.9	19	0	13	1	1	1	1	1	1	1	1	1	1	1	1	1	1	1	1	1	1	1	1	1	1	1	1	1	18	7	7	6	0.00606481	10	7	7	10	10	4	5	3	5	5	5	5
64	4525	1527	44677.9	44677.9	19	0	17	1	1	0	4	0	0	0	0	0	0	0	0	0	0	0	0	0	0	0	0	0	0	0	0	0	0	0	0	0	0.00577546	3	4	0	0	0	5	9	3	10	6	7	5
65	4682	1268	44676.7	44676.7	19	0	18	1	1	2	4	0	0	1	0	1	0	0	1	0	1	1	1	1	0	0	1	0	0	0	0	0	5	0	5	3	0.011169	5	5	3	3	5	5	5	5	5	5	5	5
66	4346	2223	44684.7	44684.7	19	0	16	1	1	1	1	2	0	0	0	0	2	0	0	0	0	0	1	0	2	0	1	0	2	0	0	0	9	0	1	7	0.0127199	10	6	0	6	5	5	7	7	9	10	10	3
67	2560	1950	44678.8	44678.8	19	0	10	1	1	4	4	1	0	0	0	0	1	0	0	0	0	0	0	0	1	0	0	0	1	0	0	0	4	0	0	3	0.00877315	2	6	5	5	5	5	5	5	5	5	5	5
68	4916	254	44655.8	44655.8	19	0	19	1	1	1	1	0	0	0	0	0	0	0	0	0	0	0	0	0	0	0	0	0	0	0	0	0	0	0	0	0	0.013588	3	4	1	5	1	6	5	5	7	8	6	1
69	2388	2301	44686.7	44686.7	19	0	9	1	1	2	4	0	0	0	0	0	0	0	0	0	0	0	0	0	0	0	0	0	0	0	0	0	0	0	0	0	0.00596065	0	5	2	0	0	1	9	8	10	10	10	1
70	4327	2203	44684.7	44684.7	19	0	16	1	1	1	4	0	1	0	1	0	0	1	0	1	0	0	0	1	0	1	1	1	0	1	1	1	11	7	4	0	0.00934028	6	9	8	8	8	5	5	5	5	5	5	8
71	5010	302	44655.8	44655.8	19	1	19	1	1	1	1	0	0	0	0	0	0	0	0	0	0	0	0	0	0	0	0	0	0	0	0	0	0	0	0	0	0.00866898	10	10	8	10	8	6	5	5	4	7	7	8
72	2599	2010	44679.5	44679.5	19	0	10	1	1	4	1	0	0	0	0	0	0	0	0	0	0	0	0	0	0	0	0	0	0	0	0	0	0	0	0	0	0.0096875	3	2	4	1	2	6	6	5	6	9	7	1
73	4358	2242	44684.7	44684.7	19	0	16	2	0	0	4	0	0	0	0	0	0	1	0	0	0	0	0	0	0	0	0	0	0	0	0	0	0	0	0	0	0.0159722	7	7	6	7	7	6	5	5	5	5	6	6
74	4343	2290	44686.5	44686.5	19	0	16	1	1	1	2	2	0	0	0	0	2	0	0	0	0	0	0	0	2	0	0	0	2	0	0	0	8	0	0	6	0.00760417	5	10	0	3	4	10	10	5	10	10	5	2
75	2326	2343	44686.7	44686.7	19	0	9	1	1	4	4	0	0	0	0	0	0	0	0	0	0	0	0	0	0	0	0	0	0	0	0	0	0	0	0	0	0.0107176	5	8	1	1	3	7	9	7	7	8	7	0
76	4707	1260	44676.7	44676.7	19	0	18	1	1	2	4	0	0	0	0	0	0	0	0	0	0	0	0	0	0	0	1	0	0	0	0	0	1	0	1	0	0.0115162	4	5	0	5	7	4	5	5	5	5	5	7
77	4718	2284	44686.4	44686.4	19	0	18	1	1	1	1	1	0	0	0	0	1	0	0	0	0	0	0	0	1	0	0	0	1	0	0	0	4	0	0	3	0.0173843	3	3	1	1	1	7	7	5	5	7	7	2
78	4943	283	44655.8	44655.8	19	0	19	1	1	0	4	3	0	0	0	0	3	0	0	0	0	0	0	0	3	0	0	0	3	0	0	0	12	0	0	9	0.00450231	0	1	0	0	0	10	10	10	10	10	10	0
79	4923	377	44655.9	44655.9	19	0	19	1	1	1	1	0	0	0	0	0	0	0	0	0	0	0	0	0	0	0	0	0	0	0	0	0	0	0	0	0	0.00930556	4	7	4	4	7	5	5	5	5	5	5	5
80	4463	1570	44677.9	44677.9	19	1	17	1	1	4	4	0	1	1	1	1	0	1	1	1	1	0	1	1	0	1	1	0	0	1	1	0	12	7	5	2	0.0157639	0	0	1	1	3	5	1	5	8	7	6	2
81	3018	1152	44663.9	44663.9	19	0	12	2	0	0	4	1	0	0	0	0	1	0	2	0	0	1	1	1	1	0	2	3	1	0	0	2	12	0	8	7	0.0132292	7	9	4	5	10	6	5	4	6	7	5	6
82	4355	2206	44684.7	44684.7	19	0	16	2	0	0	4	0	0	1	0	1	0	0	1	0	1	0	0	0	0	0	0	0	0	0	0	0	3	0	3	1	0.0106019	5	6	5	7	8	5	5	3	4	5	8	0
83	2582	1773	44678.5	44678.5	19	0	10	1	1	4	4	1	0	0	0	0	1	0	1	0	0	1	0	0	1	0	1	0	1	0	0	0	5	0	1	5	0.019213	3	3	1	3	2	7	5	5	5	7	5	5
84	4898	40	44655.8	44655.8	19	0	19	1	1	1	1	1	0	0	0	0	1	0	1	0	0	0	0	0	1	0	0	0	1	0	0	0	4	0	0	4	0.00899306	5	5	0	5	2	8	9	8	9	9	10	5
85	4903	142	44655.8	44655.8	19	0	19	1	1	1	1	2	0	1	0	1	2	0	0	0	1	1	2	0	2	0	0	0	2	0	0	0	11	0	3	9	0.00978009	2	2	1	1	0	9	10	9	10	9	9	1
86	4881	308	44655.8	44655.8	19	0	19	1	1	1	1	0	0	0	0	0	0	1	0	0	0	0	1	0	0	0	2	0	0	0	0	0	2	0	2	1	0.0202083	3	2	3	3	5	5	5	5	5	10	10	5
87	4667	1614	44678.3	44678.3	19	0	18	1	1	2	4	0	0	0	0	0	0	1	0	0	0	0	0	0	0	0	0	0	0	0	0	0	0	0	0	0	0.0112153	1	1	0	2	1	8	9	7	10	10	7	0
88	4894	386	44655.8	44655.9	19	0	19	1	1	1	1	1	0	0	0	0	1	0	1	0	0	1	0	1	1	0	0	0	1	0	0	0	5	0	1	5	0.0204977	7	8	2	5	4	3	5	4	7	8	7	5
89	4336	2261	44684.7	44684.7	19	0	16	1	1	1	1	0	0	0	0	0	0	0	0	0	0	0	0	0	0	0	0	0	0	0	0	0	0	0	0	0	0.00747685	5	6	1	4	5	10	10	10	10	10	10	1
90	2322	2409	44688.7	44688.7	19	0	9	1	1	4	4	0	0	1	0	1	0	1	0	0	1	0	0	0	0	0	0	0	0	0	0	0	3	0	3	0	0.0069213	3	4	2	2	3	2	2	2	4	4	4	1
91	4339	2209	44684.7	44684.7	19	0	16	2	1	1	4	0	0	0	0	0	0	0	0	0	0	0	0	1	0	0	0	0	0	0	0	0	1	0	1	0	0.00917824	5	5	0	2	5	5	5	5	8	10	8	0
92	1994	563	44655.9	44655.9	19	0	7	2	1	1	2	1	0	1	0	1	1	0	0	0	1	1	0	1	1	0	0	0	1	0	0	0	8	0	4	4	0.0186343	5	5	2	3	3	4	5	3	3	5	5	2
93	4049	881	44659.4	44659.4	19	0	15	2	1	1	4	1	0	0	0	0	1	0	0	0	0	0	0	0	1	0	0	0	1	0	0	0	4	0	0	3	0.0158218	4	3	0	1	1	8	8	8	9	9	9	2
94	2225	778	44658.7	44658.7	19	0	8	2	1	4	4	0	0	0	0	0	0	1	0	0	0	0	0	0	0	0	1	0	0	0	0	0	1	0	1	0	0.0124884	5	8	5	8	7	10	9	9	10	9	9	7
95	2769	49	44735.6	44735.6	19	0	11	2	1	1	4	0	0	0	0	0	0	0	0	0	0	0	0	0	0	0	0	0	0	0	0	0	0	0	0	0	0.0117477	6	9	0	4	6	7	6	6	8	10	9	3
96	4030	847	44659.4	44659.4	19	0	15	2	1	1	4	0	0	0	0	0	0	0	0	0	0	0	0	0	0	0	0	0	0	0	0	0	0	0	0	0	0.0109491	5	8	0	0	0	8	8	8	9	10	10	0
97	69	302	44715.6	44715.6	19	0	1	2	1	4	4	0	0	0	0	0	0	0	0	0	0	0	0	0	0	0	0	0	0	0	0	0	0	0	0	0	0.00677083	5	2	0	0	2	3	3	2	5	5	5	5
98	3700	484	44656.5	44656.6	19	0	14	2	1	1	4	1	0	0	0	0	1	0	1	0	0	1	1	1	1	0	0	0	1	0	0	0	5	0	1	6	0.0134259	6	6	4	4	7	6	7	5	7	8	7	2
99	810	546	44738.8	44738.8	19	0	3	2	1	4	4	0	0	1	0	1	0	0	1	0	1	1	1	0	0	0	1	1	0	0	0	0	5	0	5	3	0.0143056	8	3	5	7	5	5	5	5	5	6	6	3
100	590	695	44738.8	44738.8	19	0	3	2	1	4	4	0	0	1	0	1	0	0	1	0	1	0	1	1	0	0	1	0	0	0	0	0	5	0	5	2	0.00949074	8	8	5	5	6	8	8	6	7	8	7	6
101	499	829	44738.9	44738.9	19	0	3	2	1	0	2	1	0	1	0	1	1	0	0	0	1	0	1	1	1	0	0	0	1	0	0	0	8	0	4	4	0.0100463	6	8	3	5	8	5	5	5	7	5	8	3
102	1747	1756	44666.6	44666.6	19	0	6	2	1	0	4	0	0	0	0	0	0	0	1	0	0	1	1	0	0	0	0	0	0	0	0	0	0	0	0	3	0.0182755	4	1	0	2	2	8	6	7	7	7	8	2
103	469	614	44738.8	44738.8	19	0	3	2	1	4	4	0	0	0	0	0	0	0	1	0	0	0	0	0	0	0	0	0	0	0	0	0	0	0	0	1	0.0270023	7	8	0	0	1	7	6	7	7	8	7	0
104	4452	1830	44678.6	44678.6	19	0	17	2	1	4	4	2	0	0	0	0	2	0	0	0	0	0	1	0	2	0	1	0	2	0	0	0	9	0	1	7	0.00517361	0	1	0	0	2	8	7	8	9	9	10	1
105	2013	518	44655.9	44655.9	19	0	7	2	1	1	2	0	1	1	1	1	0	1	0	1	1	0	0	1	0	1	0	0	0	1	1	0	11	7	4	0	0.0146412	6	7	5	6	6	8	9	7	7	8	8	5
106	3772	2167	44742.7	44742.7	19	0	14	2	1	2	1	0	0	0	0	0	0	0	0	0	0	0	0	0	0	0	0	0	0	0	0	0	0	0	0	0	0.00672454	1	2	0	0	0	0	10	10	10	10	10	0
107	611	681	44738.8	44738.8	19	1	3	2	1	4	4	2	1	1	1	1	2	1	2	1	1	1	1	2	2	1	0	0	2	1	1	0	20	7	5	10	0.0114468	4	6	4	2	3	5	5	5	8	5	4	6
108	4038	884	44659.4	44659.4	19	0	15	2	1	1	2	0	0	0	0	0	0	0	0	0	0	0	0	0	0	0	0	0	0	0	0	0	0	0	0	0	0.00956019	9	9	6	6	6	5	5	5	5	7	8	3
109	2571	1738	44678.5	44678.5	19	1	10	2	1	4	4	2	1	2	1	2	2	1	2	1	2	2	3	1	2	1	2	2	2	1	1	2	28	7	13	13	0.00501157	7	8	5	5	6	7	5	6	6	7	4	7
110	532	777	44738.8	44738.8	19	0	3	2	1	4	4	0	0	0	0	0	0	0	0	0	0	0	0	0	0	0	1	0	0	0	0	0	1	0	1	0	0.0266204	7	7	5	5	5	8	8	7	8	9	8	6
111	4330	2256	44684.7	44684.7	19	0	16	2	1	1	4	1	0	2	0	2	1	0	0	0	2	0	1	1	1	0	0	0	1	0	0	0	11	0	7	4	0.0114931	10	10	10	8	10	5	9	5	5	5	10	7
112	4357	2234	44684.7	44684.7	19	0	16	2	1	1	4	1	0	1	0	1	1	0	1	0	1	0	2	1	1	0	2	0	1	0	0	1	11	0	7	6	0.015787	7	10	8	7	8	4	5	5	4	5	6	8
113	1995	564	44655.9	44655.9	19	0	7	2	1	1	4	0	0	0	0	0	0	0	0	0	0	0	0	0	0	0	0	0	0	0	0	0	0	0	0	0	0.0303009	0	0	0	0	0	10	10	10	10	10	10	0
114	596	838	44738.9	44738.9	19	0	3	2	1	4	4	0	0	0	0	0	0	0	0	0	0	0	0	0	0	0	0	0	0	0	0	0	0	0	0	0	0.00895833	0	0	0	0	8	8	8	8	8	8	8	0
115	4072	1269	44660	44660	19	0	15	2	1	1	4	1	0	0	0	0	1	0	0	0	0	0	0	0	1	0	0	0	1	0	0	0	4	0	0	3	0.00969907	7	8	1	6	4	7	6	7	9	7	5	5
116	4325	2205	44684.7	44684.7	19	0	16	2	1	1	4	0	0	0	0	0	0	0	0	0	0	0	0	0	0	0	0	0	0	0	0	0	0	0	0	0	0.0100926	0	1	0	0	1	6	9	9	9	9	9	0
117	597	900	44739.6	44739.8	19	0	3	2	1	4	4	0	0	0	0	0	0	0	0	0	0	0	0	1	0	0	0	0	0	0	0	0	1	0	1	0	0.201169	7	9	5	8	10	3	10	4	5	2	4	3
118	4468	1504	44677.9	44677.9	19	0	17	2	1	4	4	2	0	0	0	0	2	0	0	0	0	0	0	0	2	0	0	0	2	0	0	0	8	0	0	6	0.00909722	8	10	5	5	8	6	10	8	9	7	6	6
119	4058	853	44659.4	44659.4	19	0	15	2	1	1	4	0	0	0	0	0	0	0	0	0	0	0	0	0	0	0	0	0	0	0	0	0	0	0	0	0	0.0125694	7	6	1	1	1	9	9	8	9	9	9	6
120	589	755	44738.8	44738.8	19	0	3	2	1	0	4	0	0	0	0	0	0	0	0	0	0	0	0	0	0	0	1	0	0	0	0	0	1	0	1	0	0.0264005	4	4	0	2	2	8	7	7	7	8	7	0
121	4933	389	44655.9	44655.9	19	0	19	1	2	0	4	0	0	0	0	0	0	0	0	0	0	0	0	0	0	0	0	0	0	0	0	0	0	0	0	0	0.0135995	5	8	0	0	1	8	8	8	8	10	8	0
122	4469	1491	44677.9	44677.9	19	0	17	2	1	4	4	1	0	0	0	0	1	0	1	0	0	0	0	0	1	0	1	1	1	0	0	1	7	0	3	4	0.0120486	0	10	0	3	0	3	4	2	5	8	6	1
123	4044	869	44659.4	44659.4	19	0	15	2	1	1	4	1	0	0	0	0	1	0	1	0	0	0	1	1	1	0	1	0	1	0	0	0	6	0	2	5	0.0145486	10	10	0	7	5	5	5	5	5	7	5	5
124	3761	2175	44742.7	44742.7	19	0	14	2	1	2	1	0	0	0	0	0	0	0	0	0	0	0	0	0	0	0	0	0	0	0	0	0	0	0	0	0	0.00756944	5	5	3	4	3	5	7	7	7	7	7	3
125	486	808	44738.9	44738.9	19	0	3	2	1	4	4	0	0	0	0	0	0	0	0	0	0	0	0	0	0	0	0	0	0	0	0	0	0	0	0	0	0.00383102	0	9	7	4	10	3	3	3	3	3	3	8
126	2234	802	44658.7	44658.7	19	0	8	2	1	4	4	0	0	0	0	0	0	0	1	0	0	2	1	1	0	0	1	0	0	0	0	0	2	0	2	4	0.0090162	3	5	3	3	5	2	3	3	2	5	3	4
127	2554	1751	44678.5	44678.5	19	0	10	2	1	4	4	0	0	0	0	0	0	0	0	0	0	0	0	0	0	0	0	0	0	0	0	0	0	0	0	0	0.0211227	7	7	6	7	6	6	5	5	6	7	7	7
128	3716	470	44656.5	44656.6	19	0	14	2	1	1	4	0	1	0	1	0	0	1	1	1	0	0	1	1	0	1	0	0	0	1	1	0	8	7	1	2	0.0071875	5	6	0	0	3	3	3	3	3	4	4	2
129	1741	1853	44666.8	44666.8	19	0	6	2	1	0	4	0	0	0	0	0	0	0	0	0	0	0	0	0	0	0	0	0	0	0	0	0	0	0	0	0	0.00876157	0	2	0	1	0	10	9	7	10	9	9	8
130	610	560	44738.8	44738.8	19	0	3	2	1	4	4	1	0	3	0	3	1	0	1	0	3	1	2	3	1	0	2	2	1	0	0	2	22	0	18	7	0.00700231	8	9	10	10	10	6	6	6	7	6	6	9
131	614	773	44738.8	44738.8	19	0	3	2	1	4	2	0	0	1	0	1	0	1	1	0	1	1	2	2	0	0	1	2	0	0	0	1	9	0	9	4	0.00303241	10	9	10	10	10	6	6	6	6	6	5	10
132	2229	773	44658.7	44658.7	19	0	8	2	1	4	4	0	0	0	0	0	0	0	1	0	0	0	0	0	0	0	0	0	0	0	0	0	0	0	0	1	0.0157755	9	6	5	4	7	8	8	7	8	8	7	7
133	500	759	44738.8	44738.8	19	0	3	2	1	4	4	0	0	1	0	1	0	0	3	0	1	0	1	3	0	0	2	3	0	0	0	3	14	0	14	4	0.00372685	10	10	10	7	10	4	4	2	5	5	6	8
134	802	630	44738.8	44738.8	19	0	3	2	1	4	4	0	0	2	0	2	0	0	2	0	2	0	1	3	0	0	1	2	0	0	0	3	15	0	15	3	0.0252546	8	10	8	6	8	5	3	3	5	4	4	8
135	557	654	44738.8	44738.8	19	0	3	2	1	0	4	0	1	0	1	0	0	1	1	1	0	0	0	1	0	1	1	0	0	1	1	0	9	7	2	1	0.0143287	6	2	1	6	10	4	4	3	4	5	5	5
136	4021	891	44659.4	44659.4	19	0	15	2	1	1	4	1	0	0	0	0	1	0	1	0	0	0	0	0	1	0	0	0	1	0	0	0	4	0	0	4	0.0091088	5	5	1	3	5	7	7	5	5	5	5	2
137	3167	1043	44661.9	44661.9	19	0	12	1	2	1	1	2	0	0	0	0	2	0	0	0	0	0	0	0	2	0	0	1	2	0	0	0	9	0	1	6	0.0075463	10	5	0	4	10	5	1	2	1	10	4	10
138	621	674	44738.8	44738.8	19	1	3	2	1	4	4	0	0	0	0	0	0	0	0	0	0	0	0	0	0	0	0	0	0	0	0	0	0	0	0	0	0.0102546	0	1	0	1	1	8	9	8	9	10	10	0
139	485	757	44738.8	44738.8	19	0	3	2	1	4	4	2	1	0	1	0	2	1	1	1	0	1	1	0	2	1	1	0	2	1	1	0	16	7	1	9	0.01625	8	8	5	5	5	6	5	5	7	5	5	5
140	2795	31	44735.6	44735.6	19	0	11	2	1	1	4	1	0	0	0	0	1	0	1	0	0	0	1	0	1	0	0	0	1	0	0	0	4	0	0	5	0.0101852	8	9	6	7	5	6	4	5	5	5	4	5
141	4671	1278	44676.7	44676.7	19	0	18	2	1	2	4	0	0	1	0	1	0	0	0	0	1	0	1	1	0	0	1	0	0	0	0	0	5	0	5	1	0.0169213	6	8	5	3	6	4	5	5	7	5	5	5
142	2787	25	44735.6	44735.6	19	0	11	2	1	1	4	0	0	1	0	1	0	0	0	0	1	1	1	1	0	0	1	0	0	0	0	0	5	0	5	2	0.00893519	7	8	7	6	8	5	5	5	5	5	5	4
143	625	793	44738.8	44738.9	19	0	3	2	1	4	4	0	1	3	1	3	0	1	2	1	3	2	2	3	0	1	3	3	0	1	1	2	27	7	20	6	0.0100926	0	10	10	0	10	0	0	0	0	0	0	0
144	1988	511	44655.9	44655.9	19	0	7	2	1	1	1	0	0	0	0	0	0	0	0	0	0	0	0	0	0	0	0	0	0	0	0	0	0	0	0	0	0.0122222	3	6	0	4	7	10	10	10	10	10	10	5
145	3756	2172	44742.7	44742.7	19	0	14	2	1	2	1	0	0	0	0	0	0	0	0	0	0	0	0	0	0	0	0	0	0	0	0	0	0	0	0	0	0.0074537	8	5	0	0	3	4	4	5	6	8	5	2
146	3704	472	44656.5	44656.6	19	0	14	2	1	2	2	0	0	0	0	0	0	0	0	0	0	0	0	0	0	0	0	0	0	0	0	0	0	0	0	0	0.00719907	5	8	0	3	4	8	7	7	8	7	7	0
147	2780	35	44735.6	44735.6	19	1	11	2	1	1	0	0	0	1	0	1	0	0	0	0	1	0	0	0	0	0	0	0	0	0	0	0	3	0	3	0	0.0105093	6	9	3	9	9	2	5	5	4	2	3	2
148	835	776	44738.8	44738.8	19	0	3	2	1	4	2	0	0	0	0	0	0	0	0	0	0	0	0	0	0	0	0	0	0	0	0	0	0	0	0	0	0.0091088	4	4	0	1	1	5	5	4	7	9	7	4
149	3755	2159	44742.6	44742.6	19	0	14	2	1	2	1	0	0	0	0	0	0	0	0	0	0	0	0	0	0	0	0	0	0	0	0	0	0	0	0	0	0.0284954	5	7	7	5	7	5	6	6	6	6	6	3
150	4449	1506	44677.9	44677.9	19	0	17	2	1	4	4	1	0	1	0	1	1	1	1	0	1	0	1	1	1	0	0	0	1	0	0	0	8	0	4	5	0.00880787	7	8	3	4	5	9	8	6	8	10	10	2
151	2230	777	44658.7	44658.7	19	0	8	2	1	4	4	0	0	0	0	0	0	0	0	0	0	0	0	0	0	0	3	0	0	0	0	0	3	0	3	0	0.00725694	5	5	2	2	5	8	10	1	10	10	10	0
152	4359	2248	44684.7	44684.7	19	0	16	2	1	1	4	0	0	0	0	0	0	1	1	0	0	0	1	1	0	0	0	0	0	0	0	0	1	0	1	2	0.00824074	2	3	2	2	2	7	5	8	8	5	4	1
153	586	525	44738.7	44738.7	19	0	3	2	1	4	4	0	0	0	0	0	0	0	0	0	0	0	1	0	0	0	0	0	0	0	0	0	0	0	0	1	0.00824074	5	7	0	3	2	4	1	1	1	1	1	3
154	4037	931	44659.4	44659.5	19	1	15	2	1	1	4	2	0	0	0	0	2	0	0	0	0	0	0	0	2	0	0	0	2	0	0	0	8	0	0	6	0.0196644	4	6	4	3	4	5	6	4	5	5	6	3
155	2834	88	44735.7	44735.7	19	0	11	2	1	1	4	0	0	1	0	1	0	1	0	0	1	0	0	0	0	0	0	0	0	0	0	0	3	0	3	0	0.00520833	7	9	8	2	8	5	6	6	6	8	8	4
156	4052	837	44659.4	44659.4	19	0	15	2	1	1	4	0	0	0	0	0	0	0	0	0	0	0	0	0	0	0	0	0	0	0	0	0	0	0	0	0	0.00719907	3	2	0	2	2	5	5	8	10	7	9	1
157	4008	1032	44659.4	44659.6	19	0	15	2	2	1	4	0	0	0	0	0	0	0	0	0	0	0	0	0	0	0	0	0	0	0	0	0	0	0	0	0	0.160058	5	5	2	2	5	7	5	5	8	7	5	3
158	3049	1100	44663.8	44663.8	19	0	12	2	2	2	4	0	0	0	0	0	0	1	0	0	0	0	0	0	0	0	0	0	0	0	0	0	0	0	0	0	0.00346065	0	0	0	0	0	5	1	1	6	5	5	0
159	29	315	44715.7	44715.7	19	1	1	2	2	4	2	0	0	0	0	0	0	0	0	0	0	0	0	0	0	0	0	0	0	0	0	0	0	0	0	0	0.00890046	5	0	0	0	10	0	0	0	5	5	5	0
160	3030	1064	44663.7	44663.7	19	0	12	2	2	2	4	0	0	0	0	0	0	0	1	0	0	0	0	1	0	0	0	0	0	0	0	0	1	0	1	1	0.00891204	6	5	2	4	5	5	6	5	6	6	5	4
161	3008	1193	44665.7	44665.7	19	1	12	2	2	1	1	0	0	0	0	0	0	0	0	0	0	0	0	0	0	0	0	0	0	0	0	0	0	0	0	0	0.00863426	9	7	6	4	3	4	5	5	5	5	5	6
162	4010	890	44659.4	44659.4	19	0	15	2	2	1	4	0	0	0	0	0	0	1	0	0	0	0	0	0	0	0	0	0	0	0	0	0	0	0	0	0	0.0162153	7	8	0	4	1	10	9	9	9	9	9	0
163	837	903	44739.9	44739.9	19	0	3	2	2	4	4	1	0	1	0	1	1	0	1	0	1	1	1	2	1	0	1	0	1	0	0	1	11	0	7	6	0.00818287	5	6	5	5	6	4	4	3	4	4	4	5
164	2761	75	44735.6	44735.6	19	0	11	2	2	1	4	1	0	0	0	0	1	1	0	0	0	1	1	0	1	0	1	0	1	0	0	0	5	0	1	5	0.00623843	8	8	3	6	10	0	0	0	0	0	0	7
165	4073	934	44659.4	44659.5	19	0	15	2	2	1	4	0	0	0	0	0	0	0	0	0	0	0	0	0	0	0	0	0	0	0	0	0	0	0	0	0	0.0129977	1	4	0	1	0	8	7	5	8	6	8	1
166	3355	1666	44664.9	44664.9	19	0	13	2	2	2	2	0	0	0	0	0	0	0	0	0	0	0	0	0	0	0	0	0	0	0	0	0	0	0	0	0	0.023588	7	7	3	2	2	7	9	8	9	9	10	2
167	982	101	44654.6	44654.6	19	0	4	2	2	1	4	0	0	0	0	0	0	0	1	0	0	0	1	0	0	0	0	0	0	0	0	0	0	0	0	2	0.0075463	6	5	2	5	4	5	6	5	7	9	7	5
168	78	319	44715.7	44715.7	19	1	1	2	2	4	4	1	0	1	0	1	1	0	0	0	1	0	0	0	1	0	0	0	1	0	0	0	7	0	3	3	0.00637731	0	10	0	0	10	7	7	6	6	7	7	0
169	3310	1564	44664.8	44664.8	19	0	13	2	2	2	4	0	0	0	0	0	0	0	0	0	0	0	1	0	0	0	0	0	0	0	0	0	0	0	0	1	0.0132755	9	8	8	7	8	7	7	7	8	7	7	7
170	3353	1543	44664.8	44664.8	19	0	13	2	2	2	2	0	0	0	0	0	0	0	0	0	0	0	0	0	0	0	0	0	0	0	0	0	0	0	0	0	0.00704861	3	2	0	0	0	5	5	5	5	8	6	1
171	1631	2024	44673.9	44673.9	19	0	6	2	2	2	4	0	0	1	0	1	0	0	1	0	1	1	1	2	0	0	0	0	0	0	0	0	5	0	5	3	0.00769676	7	9	7	6	8	5	7	5	8	5	6	6
172	4035	938	44659.5	44659.5	19	0	15	2	2	1	0	0	0	0	0	0	0	0	0	0	0	0	0	0	0	0	0	0	0	0	0	0	0	0	0	0	0.00892361	8	5	3	6	7	6	7	6	7	7	8	5
173	1023	17	44654.6	44654.6	19	0	4	2	2	1	4	0	0	0	0	0	0	0	0	0	0	0	0	0	0	0	0	0	0	0	0	0	0	0	0	0	0.0069213	3	5	0	0	0	5	6	3	7	8	5	0
174	3381	1169	44659.8	44659.8	19	0	13	2	2	2	4	0	1	0	1	0	0	1	1	1	0	1	2	2	0	1	1	2	0	1	1	1	13	7	6	4	0.00393519	5	5	3	3	8	2	5	4	6	5	5	7
175	924	32	44654.6	44654.6	19	0	4	2	2	2	4	1	0	1	0	1	1	0	1	0	1	0	1	1	1	0	0	0	1	0	0	0	8	0	4	5	0.00734954	7	7	2	5	2	3	5	3	5	5	5	7
176	3378	1239	44659.8	44659.9	19	0	13	2	2	2	2	1	0	0	0	0	1	0	0	0	0	0	0	1	1	0	0	0	1	0	0	0	5	0	1	3	0.0232523	6	8	8	7	8	7	6	6	7	6	6	5
177	967	135	44654.6	44654.6	19	0	4	2	2	1	4	0	0	0	0	0	0	0	1	0	0	0	0	0	0	0	0	0	0	0	0	0	0	0	0	1	0.0052662	6	10	3	8	9	4	4	3	1	2	2	7
178	2402	2478	44698.7	44698.7	19	0	9	2	2	4	4	1	0	0	0	0	1	1	0	0	0	0	0	0	1	0	0	0	1	0	0	0	4	0	0	3	0.00519676	7	9	5	5	8	9	9	8	8	8	9	5
179	3309	1662	44664.9	44664.9	19	0	13	2	2	2	4	1	0	0	0	0	1	0	1	0	0	1	1	1	1	0	1	1	1	0	0	1	8	0	4	6	0.00938657	5	1	5	3	8	6	6	5	5	9	3	2
180	1220	296	44655.6	44655.6	19	0	4	2	2	1	4	0	0	0	0	0	0	0	0	0	0	0	0	0	0	0	0	0	0	0	0	0	0	0	0	0	0.00671296	7	7	0	4	7	5	5	5	5	6	5	5
181	3369	1214	44659.8	44659.9	19	0	13	2	2	2	4	0	0	0	0	0	0	0	0	0	0	0	0	0	0	0	0	0	0	0	0	0	0	0	0	0	0.015787	7	5	2	4	4	9	9	9	8	10	10	4
182	1012	146	44654.6	44654.6	19	0	4	2	2	1	4	0	0	0	0	0	0	0	1	0	0	0	1	0	0	0	0	0	0	0	0	0	0	0	0	2	0.00392361	6	5	4	3	2	1	6	3	8	3	4	3
183	2080	594	44656	44656	19	0	7	2	2	2	2	0	0	0	0	0	0	0	0	0	0	1	0	1	0	0	0	0	0	0	0	0	1	0	1	1	0.00855324	5	5	4	7	8	5	8	8	8	8	8	5
184	2590	1730	44678.5	44678.5	19	0	10	2	2	4	4	1	2	1	2	1	1	2	2	2	1	1	1	1	1	2	1	1	1	2	2	1	25	14	7	7	0.0115162	6	9	3	5	5	4	5	5	5	4	5	3
185	3383	1221	44659.8	44659.9	19	0	13	2	2	2	4	0	0	0	0	0	0	0	0	0	0	0	0	0	0	0	0	0	0	0	0	0	0	0	0	0	0.0174537	2	3	0	1	1	8	8	7	8	8	8	1
186	1013	19	44654.6	44654.6	19	0	4	2	2	1	2	0	0	0	0	0	0	0	0	0	0	0	0	0	0	0	0	0	0	0	0	0	0	0	0	0	0.00748843	0	0	0	0	0	10	10	10	10	10	10	0
187	3352	1213	44659.8	44659.9	19	0	13	2	2	2	4	2	0	1	0	1	2	0	1	0	1	0	0	1	2	0	0	0	2	0	0	0	12	0	4	7	0.0184722	6	7	5	6	7	5	6	6	5	8	5	7
188	4705	1345	44676.8	44676.8	19	0	18	2	2	2	2	0	0	0	0	0	0	0	1	0	0	1	1	1	0	0	0	1	0	0	0	0	2	0	2	3	0.0141319	10	5	3	10	6	4	5	0	5	5	5	10
189	3334	1584	44664.8	44664.8	19	0	13	2	2	2	4	0	0	0	0	0	0	0	0	0	0	0	0	0	0	0	0	0	0	0	0	0	0	0	0	0	0.00678241	1	1	0	0	0	10	9	9	10	10	9	0
190	3341	1002	44659.5	44659.5	19	0	13	2	2	2	4	1	0	0	0	0	1	0	1	0	0	0	0	0	1	0	0	0	1	0	0	0	4	0	0	4	0.015	6	6	6	6	6	6	6	6	6	6	6	5
191	1630	1994	44673.8	44673.8	19	0	6	2	2	2	4	0	0	1	0	1	0	0	1	0	1	0	1	1	0	0	1	0	0	0	0	0	5	0	5	2	0.0141551	9	6	4	8	7	3	4	3	3	3	3	3
192	1641	1988	44673.8	44673.8	19	0	6	2	2	1	4	1	0	0	0	0	1	1	0	0	0	0	0	0	1	0	0	0	1	0	0	0	4	0	0	3	0.0100463	7	5	2	3	4	7	6	8	9	10	8	2
193	1657	1961	44673.8	44673.8	19	0	6	2	2	2	4	0	0	0	0	0	0	0	0	2	0	0	0	0	0	0	0	0	0	0	0	0	0	0	0	0	0.00600694	3	0	1	2	3	8	7	6	7	7	7	1
194	1653	2001	44673.8	44673.8	19	0	6	2	2	2	0	0	1	1	1	1	0	1	0	1	1	0	0	1	0	1	1	0	0	1	1	1	13	7	6	0	0.00462963	5	3	5	3	4	3	5	4	5	6	4	5
195	4668	1285	44676.7	44676.7	19	0	18	1	1	1	1	0	1	1	1	1	0	1	1	1	1	0	1	0	0	1	0	0	0	1	1	0	10	7	3	2	0.0202199	6	6	5	4	7	5	8	7	7	10	10	8
196	4928	431	44655.9	44655.9	19	0	19	1	1	4	4	0	0	0	0	0	0	0	1	0	0	0	0	0	0	0	0	0	0	0	0	0	0	0	0	1	0.00819444	10	10	0	5	5	3	5	6	3	3	3	8
197	4915	272	44655.8	44655.8	19	0	19	1	1	0	4	2	0	1	0	1	2	0	2	0	1	0	0	1	2	0	0	0	2	0	0	0	12	0	4	8	0.0137384	8	3	2	4	2	8	9	8	6	6	8	2
198	1585	1280	44660.3	44660.3	19	0	5	1	1	4	4	1	3	3	3	3	1	3	1	3	3	3	1	3	1	3	3	3	1	3	3	3	46	21	21	8	0.00599537	9	9	6	9	10	3	4	10	1	0	1	6
199	2581	1831	44678.6	44678.6	19	0	10	1	1	4	1	0	0	0	0	0	0	0	0	0	0	0	0	0	0	0	0	0	0	0	0	0	0	0	0	0	0.011169	5	6	3	4	4	4	4	4	5	6	6	2
200	4911	25	44655.7	44655.8	19	0	19	1	1	1	1	1	0	0	0	0	1	0	0	0	0	0	0	0	1	0	0	0	1	0	0	0	4	0	0	3	0.0108218	3	2	2	2	2	7	7	9	9	10	10	2
201	4692	1311	44676.7	44676.7	19	0	18	1	1	1	4	1	0	1	0	1	1	0	0	0	1	1	1	1	1	0	0	0	1	0	0	1	9	0	5	5	0.0203356	5	6	5	4	5	6	8	8	7	7	7	4
202	4880	110	44655.8	44655.8	19	0	19	1	1	0	1	3	1	2	1	2	3	1	1	1	2	1	1	0	3	1	2	2	3	1	1	3	32	7	13	12	0.00631944	10	10	4	6	4	5	4	8	10	9	5	4
203	1030	18	44654.6	44654.6	19	0	4	2	0	1	1	1	0	0	0	0	1	0	0	0	0	0	0	0	1	0	0	0	1	0	0	0	4	0	0	3	0.00665509	3	10	0	0	0	8	10	10	10	10	10	0
204	4897	630	44656.4	44656.4	19	0	19	1	1	1	1	0	0	0	0	0	0	0	0	0	0	1	1	1	0	0	0	0	0	0	0	0	1	0	1	2	0.00658565	1	1	1	1	0	1	1	1	8	9	5	5
205	4885	38	44655.7	44655.8	19	0	19	1	1	1	1	1	0	2	0	2	1	1	0	0	2	1	1	0	1	0	0	0	1	0	0	0	10	0	6	5	0.0172569	7	8	7	9	9	6	7	5	7	6	8	9
206	830	896	44739.6	44739.6	19	0	3	2	1	4	4	0	0	0	0	0	0	0	0	0	0	0	0	0	0	0	0	0	0	0	0	0	0	0	0	0	0.00826389	5	2	2	5	2	7	7	7	7	7	7	4
207	2338	2489	44698.7	44698.7	19	0	9	2	1	4	4	1	0	0	0	0	1	0	1	0	0	0	1	0	1	0	0	0	1	0	0	0	4	0	0	5	0.0182755	5	5	4	4	4	5	5	5	5	5	6	1
208	3753	2138	44742.6	44742.6	19	0	14	2	1	2	1	0	0	1	0	1	0	0	0	0	1	1	1	0	0	0	1	0	0	0	0	0	4	0	4	2	0.0102431	8	7	3	5	7	2	4	6	7	7	8	5
209	607	830	44738.9	44738.9	19	0	3	2	1	4	4	1	0	1	0	1	1	0	1	0	1	0	0	1	1	0	0	0	1	0	0	0	8	0	4	4	0.0068287	10	10	10	10	10	10	0	0	0	0	0	10
210	4478	1534	44677.9	44677.9	19	0	17	2	1	4	4	0	0	1	0	1	0	0	0	0	1	0	0	0	0	0	0	0	0	0	0	0	3	0	3	0	0.0087037	2	4	0	2	5	10	7	7	9	10	10	0
211	3786	2141	44742.6	44742.6	19	0	14	2	1	1	1	0	1	1	1	1	0	1	1	1	1	1	1	1	0	1	0	1	0	1	1	1	13	7	6	3	0.0104167	6	4	2	3	2	5	5	5	4	5	5	3
212	824	825	44738.9	44738.9	19	0	3	2	1	4	4	0	0	1	0	1	0	0	1	0	1	0	1	1	0	0	1	1	0	0	0	1	7	0	7	2	0.00921296	6	1	1	6	9	5	5	5	5	5	5	7
213	4053	843	44659.4	44659.4	19	0	15	2	1	1	4	0	0	0	0	0	0	0	0	0	0	0	1	0	0	0	0	0	0	0	0	0	0	0	0	1	0.00859954	6	5	3	3	2	4	6	5	4	5	5	3
214	59	305	44715.6	44715.6	19	0	1	2	2	4	4	1	0	1	0	1	1	0	2	1	1	1	1	1	1	0	0	1	1	0	0	0	9	0	5	7	0.0196296	5	6	5	4	7	2	4	4	5	3	3	6
215	987	95	44654.6	44654.6	19	0	4	2	2	1	4	1	0	1	0	1	1	0	1	0	1	0	2	1	1	0	1	1	1	0	0	0	10	0	6	6	0.0104977	9	10	6	8	10	4	4	5	3	5	4	7
216	3333	822	44659.4	44659.4	19	0	13	2	2	2	4	1	0	1	0	1	1	0	0	0	1	0	1	1	1	0	1	1	1	0	0	0	10	0	6	4	0.011412	3	5	5	2	7	0	2	0	4	1	0	4
217	920	82	44654.6	44654.6	19	0	4	2	2	1	2	0	0	0	0	0	0	0	0	0	0	0	0	0	0	0	0	0	0	0	0	0	0	0	0	0	0.0106597	7	4	4	4	6	3	3	3	5	4	4	4
218	3337	1647	44664.9	44664.9	19	0	13	2	2	2	2	0	0	0	0	0	0	1	0	0	0	0	0	0	0	0	0	0	0	0	0	0	0	0	0	0	0.00513889	6	7	1	8	7	3	4	4	6	6	6	1
219	3340	1389	44661.4	44661.4	19	0	13	2	2	2	2	0	0	1	0	1	0	0	0	0	1	1	1	1	0	0	0	0	0	0	0	0	4	0	4	2	0.0109491	5	7	4	6	7	3	4	4	5	5	5	5
220	3325	1617	44664.8	44664.8	19	0	13	2	2	2	4	1	0	0	0	0	1	1	0	0	0	0	0	0	1	0	0	0	1	0	0	0	4	0	0	3	0.00668981	10	9	1	8	10	4	3	1	5	5	4	7
221	3308	1456	44662.6	44662.6	19	1	13	2	2	2	4	0	0	1	0	1	0	0	1	0	1	0	0	0	0	0	0	0	0	0	0	0	3	0	3	1	0.00641204	7	7	5	7	7	5	5	5	5	5	5	5
222	464	849	44738.9	44738.9	19	0	3	1	1	4	4	0	0	0	0	0	0	0	0	0	0	0	0	0	0	0	0	0	0	0	0	0	0	0	0	0	0.0065162	7	0	0	4	9	6	0	0	5	5	4	0
223	1997	586	44655.9	44656	19	0	7	1	1	1	4	0	0	1	0	1	0	0	0	0	1	0	1	1	0	0	0	0	0	0	0	0	4	0	4	1	0.0228819	10	10	5	10	10	2	10	3	5	5	5	10
224	816	605	44738.8	44738.8	19	0	3	2	2	4	4	1	1	0	1	0	1	1	0	1	0	0	1	1	1	1	1	1	1	1	1	1	15	7	4	4	0.00702546	0	10	0	0	3	0	3	0	10	10	0	0
225	4886	369	44655.8	44655.9	19	0	19	1	1	1	1	0	0	1	0	1	0	0	1	0	1	1	1	1	0	0	1	1	0	0	0	1	7	0	7	3	0.0143403	7	6	6	6	5	5	6	6	7	6	6	6
226	4006	1045	44659.6	44659.6	19	0	15	2	1	1	2	0	0	0	0	0	0	0	1	0	0	0	1	0	0	0	1	0	0	0	0	0	1	0	1	2	0.0177199	5	3	2	2	7	8	6	5	7	7	7	4
227	779	687	44738.8	44738.8	19	0	3	2	1	4	4	0	0	1	0	1	0	0	0	0	1	0	1	1	0	0	1	0	0	0	0	1	6	0	6	1	0.00854167	3	3	3	2	5	5	5	5	6	6	5	4
228	4077	904	44659.4	44659.4	19	0	15	2	2	1	4	3	1	0	1	0	3	1	0	1	0	0	1	0	3	1	0	0	3	1	1	0	19	7	0	10	0.0209606	7	7	2	6	7	5	7	6	7	6	6	3
229	3766	2132	44742.6	44742.6	19	0	14	2	1	1	1	0	0	1	0	1	0	0	0	0	1	0	0	0	0	0	1	0	0	0	0	0	4	0	4	0	0.00975694	8	10	0	10	2	7	7	7	6	8	7	5
230	4447	1600	44677.9	44678	19	0	17	2	1	4	4	1	0	0	0	0	1	0	0	0	0	0	1	0	1	0	0	0	1	0	0	1	5	0	1	4	0.0100694	6	8	5	5	7	4	4	4	4	4	4	5
231	4945	180	44655.8	44655.8	19	0	19	0	1	1	1	0	0	0	0	0	0	0	1	0	0	0	1	0	0	0	1	0	0	0	0	0	1	0	1	2	0.0145833	10	10	4	8	8	8	8	9	9	9	10	5
232	4695	1355	44676.7	44676.8	19	0	18	1	1	1	4	0	0	0	0	0	0	0	1	0	0	0	1	0	0	0	0	0	0	0	0	0	0	0	0	2	0.0564352	6	0	0	8	10	5	3	3	6	6	5	8
233	4444	1532	44677.9	44677.9	19	1	17	1	1	4	4	1	1	1	1	1	1	1	1	1	1	1	1	1	1	1	2	1	1	1	1	1	19	7	8	6	0.00815972	4	7	4	6	7	4	6	4	5	3	4	5
234	602	806	44738.9	44738.9	19	0	3	2	1	0	4	0	0	0	0	0	0	0	0	0	0	0	0	0	0	0	0	0	0	0	0	0	0	0	0	0	0.0119329	5	4	2	2	5	4	4	0	7	6	6	0
235	4445	1569	44677.9	44677.9	19	0	17	2	1	4	4	1	0	0	0	0	1	0	0	1	0	0	0	1	1	0	0	1	1	0	0	0	6	0	2	3	0.0125116	4	5	0	2	2	8	7	7	7	9	9	2
236	3166	1045	44661.9	44661.9	19	0	12	2	2	1	4	0	0	0	0	0	0	0	0	0	0	0	0	0	0	0	0	0	0	0	0	0	0	0	0	0	0.00702546	7	10	0	0	8	5	4	3	6	5	4	1
237	2329	2331	44686.7	44686.7	19	0	9	1	1	4	4	0	0	0	0	0	0	1	0	0	0	0	0	0	0	0	0	0	0	0	0	0	0	0	0	0	0.0164352	2	2	0	0	0	9	8	9	10	10	8	0
238	2324	2400	44687.9	44687.9	19	0	9	1	1	4	4	0	0	0	0	0	0	0	0	0	0	0	0	1	0	0	0	1	0	0	0	0	2	0	2	0	0.00960648	2	7	5	3	6	6	6	4	10	5	5	3
239	1016	86	44654.6	44654.6	19	1	4	2	2	1	4	0	0	0	0	0	0	1	0	0	0	0	0	0	0	0	0	0	0	0	0	0	0	0	0	0	0.0112384	0	3	0	1	2	7	5	7	9	9	9	1
240	1002	12	44654.6	44654.6	19	0	4	2	2	1	4	0	0	0	0	0	0	0	0	0	0	0	0	0	0	0	0	0	0	0	0	0	0	0	0	0	0.0062037	6	4	5	4	8	4	5	5	5	5	5	5
241	4012	857	44659.4	44659.4	19	0	15	2	1	1	4	0	0	0	0	0	0	0	0	0	0	0	0	0	0	0	1	0	0	0	0	0	1	0	1	0	0.0129514	8	8	6	5	4	4	4	3	5	5	5	5
242	1996	545	44655.9	44655.9	19	0	7	2	1	1	4	1	0	0	0	0	1	0	1	0	0	0	1	0	1	0	1	0	1	0	0	0	5	0	1	5	0.0173032	2	2	0	1	1	6	5	4	7	5	5	1
243	1445	1072	44659.7	44659.8	19	0	5	2	2	4	4	0	0	0	0	0	0	0	0	0	0	0	2	0	0	0	1	0	0	0	0	0	1	0	1	2	0.00979167	2	5	2	1	1	0	2	2	2	1	2	4
244	927	14	44654.6	44654.6	19	0	4	2	2	1	4	3	1	1	1	1	3	1	1	1	1	1	1	1	3	1	1	0	3	1	1	0	24	7	5	12	0.00695602	8	10	10	9	10	6	5	5	6	5	6	8
245	3769	2183	44742.7	44742.8	19	0	14	2	1	2	1	1	0	1	0	1	1	0	0	0	1	1	0	0	1	0	0	0	1	0	0	0	7	0	3	4	0.0309144	5	6	5	5	7	4	4	4	5	4	5	5
246	4333	2219	44684.7	44684.7	19	0	16	2	1	1	4	1	1	1	1	1	1	1	1	1	1	1	1	1	1	1	1	0	1	1	1	0	16	7	5	6	0.0130556	5	10	0	2	4	8	6	5	7	10	8	2
247	4902	177	44655.8	44655.8	19	0	19	1	1	1	4	0	0	0	0	0	0	0	1	0	0	1	1	1	0	0	0	0	0	0	0	0	1	0	1	3	0.0123611	8	8	6	8	10	5	10	4	10	4	5	8
248	2568	1729	44678.5	44678.5	19	0	10	1	1	4	4	0	0	0	0	0	0	0	0	0	0	0	0	1	0	0	1	0	0	0	0	0	2	0	2	0	0.0125	5	8	2	5	10	9	5	5	5	5	5	5
249	4340	2211	44684.7	44684.7	19	0	16	2	0	0	4	0	0	0	0	0	0	0	1	0	0	0	0	0	0	0	1	0	0	0	0	0	1	0	1	1	0.010787	10	10	10	10	10	5	8	8	8	8	8	10
250	2845	79	44735.6	44735.6	19	0	11	2	1	1	4	1	0	0	0	0	1	0	1	0	0	1	1	1	1	0	1	0	1	0	0	0	6	0	2	6	0.00868056	6	10	5	5	4	5	4	4	4	5	5	1
251	522	507	44738.7	44738.7	19	0	3	2	1	4	4	0	1	2	1	2	0	1	3	1	2	2	3	1	0	1	3	2	0	1	1	1	20	7	13	8	0.00702546	8	10	9	9	9	4	5	9	4	1	2	8
252	3346	1644	44664.9	44664.9	19	0	13	2	2	2	4	1	0	1	0	1	1	0	1	0	1	0	0	1	1	0	0	0	1	0	0	0	8	0	4	4	0.0105324	5	5	5	3	5	8	7	5	7	5	4	6
253	2009	469	44655.9	44655.9	19	0	7	2	2	2	2	1	1	1	1	1	1	1	1	1	1	1	1	1	1	1	0	0	1	1	1	0	15	7	4	6	0.00813657	2	2	0	1	1	4	9	9	8	7	8	2
254	3366	966	44659.4	44659.5	19	0	13	2	2	2	4	0	0	0	0	0	0	0	1	0	0	0	0	0	0	0	0	0	0	0	0	0	0	0	0	1	0.0652894	4	3	2	3	2	5	5	5	6	6	5	1
255	2403	2460	44698.7	44698.7	19	0	9	2	1	0	2	0	1	1	1	1	0	1	1	1	1	1	1	1	0	1	1	1	0	1	1	0	13	7	6	3	0.00917824	8	7	8	8	9	7	7	7	7	7	7	8
256	1516	1233	44659.9	44659.9	19	1	5	2	2	4	4	3	0	1	0	1	3	0	2	0	1	1	1	1	3	0	0	0	3	0	0	0	16	0	4	13	0.00969907	6	7	4	4	8	5	6	6	6	6	6	7
257	3709	489	44656.6	44656.6	19	0	14	2	1	1	4	1	0	2	0	2	1	0	0	1	2	0	1	1	1	0	1	0	1	0	0	0	12	0	8	4	0.011875	6	7	2	5	5	5	6	5	6	6	6	4
258	4328	2257	44684.7	44684.7	19	0	16	1	0	1	2	2	0	1	0	1	2	0	2	0	1	0	0	1	2	0	0	0	2	0	0	0	12	0	4	8	0.0255093	5	5	5	5	5	8	5	8	6	10	6	5
259	4714	1238	44676.7	44676.7	19	0	18	1	0	2	4	0	0	0	0	0	0	0	0	0	0	0	0	0	0	0	1	0	0	0	0	0	1	0	1	0	0.0104861	4	5	2	5	4	4	3	3	4	4	4	5
260	516	738	44738.8	44738.8	19	0	3	2	1	4	4	0	0	1	0	1	0	0	1	0	1	1	1	1	0	0	0	0	0	0	0	0	4	0	4	3	0.0168634	5	2	2	0	3	7	6	5	5	7	5	2
261	1035	347	44655.6	44655.6	19	0	4	1	2	1	4	0	0	0	0	0	0	0	1	0	0	0	1	0	0	0	0	1	0	0	0	0	1	0	1	2	0.0087963	9	10	5	8	6	2	3	2	4	3	3	10
262	3327	1211	44659.8	44659.9	19	0	13	2	2	2	2	0	0	0	0	0	0	0	0	0	0	0	0	1	0	0	0	0	0	0	0	0	1	0	1	0	0.0196528	6	4	3	5	5	6	6	5	5	5	5	4
263	1027	40	44654.6	44654.6	19	0	4	2	2	1	2	0	0	0	0	0	0	0	0	0	0	0	1	1	0	0	1	0	0	0	0	0	2	0	2	1	0.00831019	7	8	4	3	4	7	7	6	8	8	8	2
264	1009	175	44654.7	44654.7	19	0	4	2	2	1	4	2	1	1	1	1	2	1	1	1	1	1	1	1	2	1	1	1	2	1	1	1	22	7	7	9	0.00831019	8	6	6	8	8	4	3	2	2	2	2	8
265	1468	1450	44662.6	44662.6	19	1	5	2	2	4	4	1	0	0	0	0	1	0	0	0	0	0	0	1	1	0	0	0	1	0	0	0	5	0	1	3	0.0143634	2	3	0	2	0	8	8	7	9	10	7	1
266	2335	2363	44686.7	44686.8	19	0	9	2	2	4	4	0	0	0	0	0	0	0	1	0	0	0	1	0	0	0	0	0	0	0	0	0	0	0	0	2	0.0216782	3	3	0	3	4	5	3	3	5	6	6	2
267	3329	961	44659.5	44659.5	19	0	13	2	2	2	4	0	0	0	0	0	0	0	1	0	0	1	1	1	0	0	0	0	0	0	0	0	1	0	1	3	0.0147569	5	5	3	5	10	5	5	4	10	8	8	5
268	1032	37	44654.6	44654.6	19	0	4	2	2	2	4	1	0	1	0	1	1	0	1	0	1	0	0	0	1	0	0	0	1	0	0	0	7	0	3	4	0.00908565	4	6	1	2	2	8	9	8	8	7	8	2
269	4686	1235	44676.7	44676.7	19	0	18	1	1	1	1	1	0	0	0	0	1	1	0	0	0	0	0	0	1	0	0	0	1	0	0	0	4	0	0	3	0.00799769	4	2	1	1	2	2	7	8	8	8	8	1
270	2588	1790	44678.5	44678.5	19	1	10	1	1	4	1	1	0	1	0	1	1	0	0	0	1	0	1	0	1	0	2	0	1	0	0	0	9	0	5	4	0.0125116	5	8	4	4	5	6	5	4	4	6	6	4
271	1221	410	44655.6	44655.6	19	0	4	2	2	1	4	0	0	1	0	1	0	1	1	0	1	0	1	1	0	0	0	0	0	0	0	0	4	0	4	2	0.0152546	9	8	6	9	8	6	8	4	10	7	7	6
272	472	672	44738.8	44738.8	19	0	3	2	1	4	4	1	0	0	0	0	1	0	1	0	0	1	0	2	1	0	1	2	1	0	0	2	11	0	7	5	0.0127431	6	2	3	4	8	3	3	5	5	4	4	1
273	2566	1965	44678.9	44678.9	19	0	10	2	2	4	4	1	1	1	1	1	1	1	2	1	1	1	1	1	1	1	1	1	1	1	1	1	18	7	7	7	0.0551389	7	3	3	7	5	6	7	5	6	8	8	3
274	181	214	44715.4	44715.4	19	0	1	2	1	4	4	0	0	0	0	0	0	0	1	0	0	0	1	1	0	0	1	0	0	0	0	0	2	0	2	2	0.0274769	6	4	1	2	1	4	3	3	4	7	7	1
275	2576	1854	44678.6	44678.6	19	0	10	2	1	4	2	0	0	0	0	0	0	0	0	0	0	0	0	0	0	0	0	0	0	0	0	0	0	0	0	0	0.0264005	0	0	0	0	0	2	8	5	8	6	8	0
276	4332	2263	44684.7	44684.7	19	0	16	1	1	1	4	1	0	0	0	0	1	0	0	0	0	0	0	0	1	0	0	0	1	0	0	0	4	0	0	3	0.0152315	4	3	0	3	1	3	0	0	1	2	5	4
277	949	167	44654.6	44654.7	19	0	4	2	2	2	2	1	1	1	1	1	1	1	1	1	1	0	0	0	1	1	2	0	1	1	1	0	16	7	5	4	0.0115278	9	9	7	8	9	9	9	3	2	3	3	8
278	3491	1616	44664.8	44664.8	19	0	13	2	1	4	4	2	1	0	1	0	2	1	1	1	0	1	1	1	2	1	1	0	2	1	1	0	17	7	2	9	0.00894676	6	7	5	6	6	5	8	4	4	4	4	7
279	4048	872	44659.4	44659.4	19	0	15	2	1	1	4	0	0	0	0	0	0	0	0	0	0	0	0	0	0	0	0	0	0	0	0	0	0	0	0	0	0.0149074	10	10	5	9	10	7	5	0	7	9	0	9
280	3725	501	44656.6	44656.6	19	0	14	2	1	2	4	0	0	1	0	1	0	0	2	0	1	1	1	0	0	0	1	0	0	0	0	0	4	0	4	4	0.0157639	5	6	6	7	7	4	4	4	3	4	4	5
281	185	327	44716.1	44716.2	19	0	1	2	2	4	4	0	0	2	0	2	0	0	0	0	2	0	0	0	0	0	0	0	0	0	0	0	6	0	6	0	0.0115046	10	10	10	10	10	0	3	1	0	0	0	10
282	944	16	44654.6	44654.6	19	0	4	2	2	1	2	1	1	1	1	1	1	1	1	1	1	1	1	1	1	1	1	1	1	1	1	1	18	7	7	6	0.00751157	6	7	4	5	8	2	3	3	3	4	6	3
283	1658	1991	44673.8	44673.8	19	0	6	2	2	1	4	0	0	1	0	1	0	0	1	0	1	1	2	0	0	0	0	0	0	0	0	0	3	0	3	4	0.0160764	7	5	5	7	7	4	5	4	5	7	6	7
284	1987	481	44655.9	44655.9	19	0	7	2	2	2	4	0	1	1	1	1	0	1	2	1	1	2	1	1	0	1	1	1	0	1	1	0	13	7	6	5	0.0138773	5	10	5	8	10	2	3	2	7	6	3	1
285	4466	1550	44677.9	44677.9	19	0	17	1	1	0	4	0	0	0	0	0	0	0	0	0	0	0	0	0	0	0	0	0	0	0	0	0	0	0	0	0	0.0110995	6	10	0	0	1	8	10	10	9	10	9	0
286	2014	529	44655.9	44655.9	19	0	7	2	2	2	2	1	1	1	1	1	1	1	2	1	1	1	1	1	1	1	0	0	1	1	1	1	16	7	5	7	0.0130208	9	9	9	9	9	9	5	6	10	6	8	5
287	2777	32	44735.6	44735.6	19	0	11	2	1	1	4	0	0	0	0	0	0	0	1	0	0	0	1	1	0	0	1	0	0	0	0	0	2	0	2	2	0.00989583	7	8	7	5	8	5	5	5	4	4	5	6
288	1989	479	44655.9	44655.9	19	0	7	2	1	1	4	2	1	2	1	2	2	1	1	1	2	1	2	0	2	1	1	1	2	1	1	0	23	7	8	10	0.0146991	7	6	3	4	8	6	8	7	7	6	7	4
289	475	103	44684	44684	19	0	3	1	1	4	4	0	0	1	0	1	0	0	1	0	1	0	2	1	0	0	2	0	0	0	0	1	7	0	7	3	0.00761574	6	9	4	7	7	3	2	2	7	7	4	9
290	4684	1978	44679	44679	19	0	18	1	0	1	1	0	0	0	0	0	0	0	0	0	0	0	0	0	0	0	0	0	0	0	0	0	0	0	0	0	0.00704861	0	0	0	0	0	0	0	0	0	0	0	0
291	2400	2422	44690.5	44690.5	19	0	9	2	1	4	4	0	0	0	0	0	0	0	0	0	0	0	0	1	0	0	1	0	0	0	0	0	2	0	2	0	0.012963	7	10	6	6	10	6	5	5	5	5	5	6
292	2399	2455	44698.6	44698.7	19	0	9	1	1	4	4	0	0	0	0	0	0	0	0	0	0	0	1	1	0	0	0	1	0	0	0	1	3	0	3	1	0.0107639	7	7	4	8	4	5	5	5	5	5	5	6
293	1640	2022	44673.9	44673.9	19	0	6	2	2	2	0	1	0	0	0	0	1	0	0	0	0	0	1	0	1	0	0	0	1	0	0	0	4	0	0	4	0.0112616	2	4	2	2	5	3	3	3	4	4	5	1
294	2006	510	44655.9	44655.9	19	0	7	1	1	1	1	1	2	3	2	3	1	2	3	2	3	1	2	2	1	2	1	2	1	2	2	2	34	14	16	9	0.0077662	10	9	4	5	5	3	2	1	3	6	4	4
295	4015	855	44659.4	44659.4	19	0	15	2	1	1	4	1	0	0	0	0	1	0	0	0	0	0	0	0	1	0	0	0	1	0	0	0	4	0	0	3	0.0108681	0	3	0	6	1	7	8	6	8	10	7	0
296	4890	163	44655.8	44655.8	19	0	19	1	1	0	1	1	0	0	0	0	1	0	0	0	0	0	3	1	1	0	1	0	1	0	0	0	6	0	2	6	0.00814815	10	8	2	6	10	8	10	8	10	10	10	7
297	2781	2676	44728.7	44728.7	19	0	11	2	1	1	4	0	0	0	0	0	0	0	0	0	0	0	0	1	0	0	1	0	0	0	0	0	2	0	2	0	0.014537	7	10	2	7	9	5	5	5	5	5	5	5
298	2579	1957	44678.9	44678.9	19	0	10	1	1	4	4	1	0	0	0	0	1	0	0	1	0	0	1	1	1	0	1	0	1	0	0	0	6	0	2	4	0.0126736	4	5	3	4	5	5	5	5	5	6	5	5
299	4370	2244	44684.7	44684.7	19	0	16	2	1	1	4	0	0	2	0	2	0	0	0	1	2	0	1	1	0	0	1	1	0	0	0	1	10	0	10	1	0.0165394	7	10	7	7	8	5	5	5	5	5	5	7
300	4023	840	44659.4	44659.4	19	0	15	2	2	1	4	0	0	0	0	0	0	0	1	0	0	1	1	0	0	0	0	0	0	0	0	0	0	0	0	3	0.00898148	7	6	2	2	4	4	5	5	8	7	6	8
301	1017	61	44654.6	44654.6	19	0	4	2	2	2	4	1	0	0	0	0	1	0	1	0	0	1	1	1	1	0	2	0	1	0	0	0	7	0	3	6	0.0101042	8	9	7	6	6	5	3	2	3	2	3	7
302	3779	2142	44742.6	44742.6	19	0	14	2	0	2	1	0	0	0	0	0	0	1	1	0	0	0	0	0	0	0	0	0	0	0	0	0	0	0	0	1	0.0118634	2	8	0	1	5	1	3	2	3	3	3	3
303	4888	176	44655.8	44655.8	19	0	19	1	1	0	0	0	0	0	0	0	0	0	0	0	0	1	0	0	0	0	0	0	0	0	0	0	0	0	0	1	0.0122917	6	8	3	5	4	7	8	7	8	9	9	3
304	640	822	44738.9	44738.9	19	0	3	2	1	4	4	0	0	0	0	0	0	0	0	0	0	0	0	1	0	0	2	1	0	0	0	0	4	0	4	0	0.00635417	10	6	3	5	8	6	8	5	7	10	8	6
305	587	782	44738.8	44738.8	19	1	3	2	1	4	4	1	0	0	0	0	1	0	0	0	0	1	1	0	1	0	0	0	1	0	0	0	4	0	0	5	0.0077662	1	1	0	0	0	10	10	10	10	10	10	0
306	4007	969	44659.4	44659.5	19	0	15	2	1	1	4	1	1	0	1	0	1	1	1	1	0	0	1	1	1	1	1	0	1	1	1	0	13	7	2	5	0.0387153	7	8	6	5	5	9	9	8	8	10	10	5
307	932	170	44654.6	44654.7	19	0	4	2	2	2	4	0	0	0	0	0	0	0	0	0	0	0	0	0	0	0	0	0	0	0	0	0	0	0	0	0	0.0122685	8	9	2	4	5	8	9	9	8	9	9	2
308	3343	1262	44659.9	44659.9	19	0	13	2	2	2	2	1	0	0	0	0	1	0	2	0	0	0	0	0	1	0	0	0	1	0	0	0	4	0	0	5	0.0122801	3	5	3	3	3	3	5	3	5	3	3	3
309	50	245	44715.6	44715.6	19	0	1	2	2	4	4	0	0	0	0	0	0	0	0	0	0	0	0	0	0	0	0	0	0	0	0	0	0	0	0	0	0.00806713	7	10	4	8	6	9	9	8	6	8	8	4
310	948	137	44654.6	44654.6	19	0	4	2	2	1	4	1	0	0	0	0	1	0	1	0	0	1	1	0	1	0	2	0	1	0	0	0	6	0	2	6	0.00674769	10	7	2	6	7	2	1	2	2	4	2	5
311	1532	1240	44659.9	44659.9	19	1	5	2	2	4	4	0	0	0	0	0	0	0	0	0	0	0	0	0	0	0	0	0	0	0	0	0	0	0	0	0	0.0102315	4	8	5	4	10	5	5	5	1	6	5	4
312	533	865	44739	44739	19	0	3	1	1	4	4	1	1	2	1	2	1	1	1	1	2	1	1	1	1	1	2	2	1	1	1	1	23	7	12	6	0.00849537	8	8	8	8	10	5	3	4	4	3	2	9
313	1740	1899	44667.9	44667.9	19	0	6	2	1	0	4	1	1	1	1	1	1	1	1	1	1	1	1	1	1	1	1	0	1	1	1	0	16	7	5	6	0.01125	7	7	7	7	7	5	6	5	6	6	6	6
314	818	893	44739.5	44739.6	19	0	3	2	1	4	4	0	0	0	0	0	0	0	0	0	0	0	0	0	0	0	0	0	0	0	0	0	0	0	0	0	0.044375	3	2	0	1	0	9	9	9	9	10	10	0
315	1020	154	44654.6	44654.6	19	0	4	1	2	1	2	1	0	1	0	1	1	0	1	0	1	1	1	1	1	0	1	0	1	0	0	0	9	0	5	6	0.0162153	5	3	2	3	3	7	6	5	7	7	7	3
316	1026	47	44654.6	44654.6	19	0	4	2	1	1	2	0	0	0	0	0	0	0	0	0	0	0	0	0	0	0	0	0	0	0	0	0	0	0	0	0	0.00950231	5	5	0	1	0	9	10	8	9	10	9	7
317	4050	852	44659.4	44659.4	19	1	15	2	1	1	4	0	1	1	1	1	0	1	2	1	1	1	2	1	0	1	0	0	0	1	1	0	11	7	4	5	0.011331	7	5	0	4	7	8	8	8	9	6	7	8
318	1005	6	44654.6	44654.6	19	0	4	2	2	1	4	0	0	0	0	0	0	0	0	0	0	0	1	0	0	0	0	0	0	0	0	0	0	0	0	1	0.00641204	7	8	3	3	6	5	5	5	5	4	5	6
319	3320	1676	44664.9	44665	19	0	13	2	2	2	4	0	0	0	0	0	0	0	1	0	0	0	1	1	0	0	0	0	0	0	0	0	1	0	1	2	0.00862269	6	4	3	5	5	7	6	6	6	6	6	6
320	3317	1241	44659.9	44659.9	19	0	13	2	2	2	4	0	0	0	0	0	0	1	1	0	0	0	0	1	0	0	0	0	0	0	0	0	1	0	1	1	0.0135069	8	5	2	8	2	5	6	6	7	6	5	5
321	3026	1145	44663.9	44663.9	19	0	12	2	2	1	4	0	0	0	0	0	0	0	0	0	0	0	0	0	0	0	0	0	0	0	0	0	0	0	0	0	0.00731481	2	3	1	3	3	6	5	6	6	8	8	0
322	831	858	44739	44739	19	0	3	2	1	4	4	1	3	3	3	3	1	3	3	3	3	3	3	1	1	3	1	1	1	3	3	1	38	21	13	12	0.00584491	10	10	0	6	10	4	3	3	5	0	3	2
323	4947	603	44656	44656	19	0	19	1	1	1	1	1	0	0	0	0	1	0	0	0	0	0	0	0	1	0	0	0	1	0	0	0	4	0	0	3	0.0105903	3	3	3	3	3	5	5	5	5	5	5	2
324	1019	129	44654.6	44654.6	19	0	4	2	2	2	4	1	0	1	0	1	1	0	2	0	1	0	1	1	1	0	2	0	1	0	0	0	10	0	6	6	0.0146528	5	8	5	7	7	8	7	7	8	8	8	2
325	37	271	44715.6	44715.6	19	0	1	2	2	4	4	0	0	1	0	1	0	0	0	0	1	0	1	1	0	0	1	0	0	0	0	0	5	0	5	1	0.0106019	7	4	6	6	8	5	4	4	5	3	4	6
326	3045	1171	44664.6	44664.6	19	1	12	2	2	2	4	0	0	0	0	0	0	0	0	0	0	0	1	0	0	0	0	0	0	0	0	0	0	0	0	1	0.0151852	3	5	2	3	5	7	6	5	7	8	8	0
327	3000	1099	44663.8	44663.8	19	0	12	2	2	2	4	0	1	0	1	0	0	1	1	1	0	1	1	1	0	1	0	0	0	1	1	0	8	7	1	3	0.00822917	6	8	4	5	4	7	5	5	5	7	6	4
328	4337	2231	44684.7	44684.7	19	0	16	2	2	1	4	0	1	1	1	1	0	1	0	1	1	1	0	2	0	1	1	1	0	1	1	1	15	7	8	1	0.0151968	2	0	5	4	5	5	7	7	7	1	10	7
329	3722	480	44656.5	44656.6	19	1	14	2	1	1	0	0	0	0	0	0	0	0	0	0	0	0	0	0	0	0	0	0	0	0	0	0	0	0	0	0	0.0128125	7	4	0	3	9	5	9	9	9	9	9	6
330	4691	1372	44676.9	44676.9	19	0	18	2	1	2	4	1	0	0	0	0	1	0	0	0	0	0	0	0	1	0	0	0	1	0	0	0	4	0	0	3	0.0118056	5	5	0	5	3	5	5	5	8	7	8	2
331	1486	1142	44659.8	44659.8	19	1	5	2	2	4	4	0	1	1	1	1	0	1	2	1	1	1	1	1	0	1	1	0	0	1	1	0	12	7	5	4	0.00592593	8	8	5	8	9	7	5	3	4	4	4	8
332	3703	483	44656.5	44656.6	19	0	14	1	1	1	4	1	1	1	1	1	1	1	1	1	1	1	1	1	1	2	1	1	1	1	1	1	18	7	7	6	0.00902778	5	9	5	7	9	4	7	5	5	5	5	5
333	482	767	44738.8	44738.8	19	0	3	2	1	4	4	0	0	0	0	0	0	0	0	0	0	0	0	0	0	0	0	0	0	0	0	0	0	0	0	0	0.0156944	0	0	0	0	1	3	2	4	5	5	5	0
334	1645	2003	44673.8	44673.8	19	0	6	2	2	2	4	2	2	2	2	2	2	2	2	2	2	1	2	2	2	2	1	2	2	2	2	2	35	14	13	11	0.0111227	7	8	7	6	8	4	3	4	3	4	5	7
335	599	894	44739.6	44739.6	19	0	3	2	1	4	4	0	0	0	0	0	0	0	0	0	0	0	0	0	0	0	0	0	0	0	0	0	0	0	0	0	0.0116782	6	4	1	3	5	5	5	5	7	7	6	1
336	3043	1085	44663.8	44663.8	19	0	12	2	2	2	2	0	0	2	0	2	0	0	0	0	2	0	1	0	0	0	0	0	0	0	0	0	6	0	6	1	0.00857639	9	10	10	10	10	5	7	7	7	7	7	7
337	1642	1981	44673.8	44673.8	19	0	6	2	2	2	4	0	0	0	0	0	0	0	0	0	0	0	0	0	0	0	0	0	0	0	0	0	0	0	0	0	0.00540509	3	4	1	1	1	9	9	7	10	10	10	1
338	550	872	44739.3	44739.3	19	0	3	2	1	4	1	1	1	1	1	1	1	1	1	1	1	1	1	2	1	1	1	0	1	1	1	0	17	7	6	6	0.00993056	4	7	5	5	5	5	5	5	5	5	5	5
339	1738	1818	44666.7	44666.7	19	0	6	2	1	0	4	1	1	1	1	1	1	1	2	1	1	0	1	1	1	1	1	0	1	1	1	0	16	7	5	6	0.00783565	6	8	4	5	7	4	4	4	5	5	5	5
340	3051	1095	44663.8	44663.8	19	0	12	2	2	2	4	0	0	0	0	0	0	0	1	0	0	1	1	0	0	0	3	0	0	0	0	0	3	0	3	3	0.0124074	6	2	1	4	5	5	3	2	4	7	5	0
341	3367	1637	44664.8	44664.9	19	0	13	2	2	2	2	0	0	0	0	0	0	0	0	0	0	0	0	0	0	0	0	0	0	0	0	0	0	0	0	0	0.00978009	6	6	5	5	5	5	5	4	5	5	4	4
342	1010	22	44654.6	44654.6	19	0	4	2	2	1	4	1	1	1	1	1	1	1	0	1	1	1	1	1	1	1	1	1	1	1	1	1	18	7	7	5	0.00759259	10	10	5	10	5	2	2	3	8	5	4	9
343	4948	155	44655.8	44655.8	19	0	19	0	1	0	2	3	3	3	3	3	3	3	3	3	3	3	3	3	3	3	1	3	3	3	3	3	52	21	19	18	0.00684028	10	10	10	10	10	10	10	10	10	5	6	10
344	4018	850	44659.4	44659.4	19	0	15	2	1	1	4	0	0	0	0	0	0	0	0	0	0	0	0	0	0	0	0	0	0	0	0	0	0	0	0	0	0.0113889	8	9	7	6	7	7	5	7	7	7	6	5
345	969	178	44654.7	44654.7	19	0	4	2	2	1	4	1	0	1	0	1	1	0	3	0	1	1	1	2	1	0	1	3	1	0	0	2	15	0	11	8	0.00894676	10	8	8	10	8	4	6	6	5	5	5	8
346	1463	1065	44659.7	44659.7	19	0	5	2	2	4	4	2	0	1	0	1	2	0	1	0	1	1	2	3	2	0	1	1	2	0	0	3	19	0	11	10	0.00712963	10	10	10	10	10	0	0	0	0	0	0	10
347	4348	2294	44686.5	44686.6	19	1	16	1	1	1	4	1	1	2	1	2	1	1	2	1	2	1	2	1	1	1	2	0	1	1	1	0	20	7	9	8	0.0101389	8	7	7	8	6	7	8	8	8	8	8	8
348	3382	1011	44659.5	44659.5	19	0	13	2	2	2	4	1	1	1	1	1	1	1	1	1	1	1	1	0	1	1	0	0	1	1	1	0	14	7	3	6	0.0179167	4	5	0	4	6	3	3	3	4	3	3	5
349	4347	2390	44687.5	44687.5	19	0	16	2	1	1	4	0	0	0	0	0	0	0	0	0	0	0	0	0	0	0	0	0	0	0	0	0	0	0	0	0	0.0185301	5	3	1	3	0	5	5	5	5	8	7	0
350	571	736	44738.8	44738.8	19	0	3	2	1	4	4	0	0	0	0	0	0	0	1	1	0	0	0	0	0	2	0	0	0	0	0	0	0	0	0	1	0.00645833	5	2	3	3	6	7	5	5	5	8	5	0
351	2241	806	44658.7	44658.7	19	0	8	1	1	0	1	1	0	2	0	2	1	0	1	0	2	1	0	0	1	0	0	0	1	0	0	0	10	0	6	5	0.00799769	10	10	7	10	10	1	1	2	1	1	1	1
352	68	261	44715.6	44715.6	19	0	1	2	2	4	4	2	2	1	2	1	2	2	3	2	1	1	1	0	2	2	0	1	2	2	2	0	26	14	4	11	0.0115856	8	8	5	5	10	6	4	5	7	4	4	7
353	3723	2165	44742.6	44742.7	19	0	14	2	1	2	1	1	0	0	0	0	1	0	1	0	0	0	2	2	1	0	0	0	1	0	0	0	6	0	2	6	0.0144213	10	8	3	6	6	6	4	3	6	3	6	5
354	2415	2498	44698.8	44698.8	19	0	9	1	1	1	4	1	1	1	1	1	1	1	0	1	1	1	1	0	1	1	0	1	1	1	1	1	16	7	5	5	0.0114815	5	9	9	5	8	7	8	8	8	8	9	9
355	3039	1142	44663.8	44663.9	19	1	12	2	2	2	2	1	0	2	0	2	1	0	1	0	2	0	2	0	1	0	0	0	1	0	0	0	10	0	6	6	0.0094213	7	5	3	5	6	4	2	3	5	4	4	2
356	1219	372	44655.6	44655.6	19	0	4	0	0	1	1	3	1	2	1	2	3	1	2	1	2	0	3	1	3	1	0	0	3	1	1	0	26	7	7	14	0.00806713	10	0	4	9	7	0	5	1	4	1	1	10
357	620	856	44738.9	44738.9	19	0	3	2	1	4	4	2	2	1	2	1	2	2	2	2	1	2	2	2	2	2	1	0	2	2	2	0	28	14	6	12	0.0104398	10	10	5	10	10	5	5	5	5	5	5	10
358	1991	579	44655.9	44656	19	0	7	2	1	1	4	0	0	1	0	1	0	0	0	0	1	0	0	1	0	0	0	0	0	0	0	0	4	0	4	0	0.0138079	3	2	0	2	6	4	5	2	7	3	2	3
359	1447	1128	44659.8	44659.8	19	0	5	2	2	4	4	0	0	3	0	3	0	0	1	0	3	2	3	3	0	0	3	3	0	0	0	2	20	0	20	6	0.00978009	8	8	8	9	9	4	3	3	3	3	2	8
360	2572	2044	44680.4	44680.4	19	0	10	1	1	4	4	0	0	0	0	0	0	0	0	0	0	0	0	0	0	0	0	0	0	0	0	0	0	0	0	0	0.0149421	4	6	3	4	2	7	7	6	7	8	7	3
361	43	255	44715.6	44715.6	19	0	1	2	2	4	4	2	0	1	0	1	2	0	1	0	1	0	0	1	2	0	1	0	2	0	0	0	13	0	5	7	0.0093287	1	7	7	3	10	3	4	3	4	6	4	4
362	2231	811	44658.7	44658.7	19	0	8	2	1	0	4	1	0	0	0	0	1	0	0	0	0	0	1	1	1	0	0	0	1	0	0	0	5	0	1	4	0.0301273	4	7	4	4	5	5	4	5	8	5	5	4
363	805	499	44738.7	44738.7	19	0	3	2	1	4	4	0	1	2	1	2	0	1	2	1	2	0	1	2	0	1	2	1	0	1	1	1	19	7	12	3	0.0126505	8	8	8	7	8	3	4	3	5	3	5	6
364	1531	1140	44659.8	44659.8	19	0	5	2	2	0	2	0	1	0	1	0	0	1	1	1	0	0	1	0	0	1	1	0	0	1	1	0	8	7	1	2	0.0124537	5	6	0	4	7	3	5	3	4	4	5	5
365	574	686	44738.8	44738.8	19	0	3	2	1	4	4	0	0	0	0	0	0	0	1	0	0	0	0	0	0	0	0	0	0	0	0	0	0	0	0	1	0.011169	7	5	0	1	1	5	5	5	5	7	8	2
366	1984	503	44655.9	44655.9	19	0	7	2	1	2	4	0	0	1	0	1	0	0	0	0	1	0	1	0	0	0	1	0	0	0	0	0	4	0	4	1	0.0141667	5	7	5	4	7	4	5	5	6	7	5	6
367	1982	521	44655.9	44655.9	19	1	7	2	2	2	2	1	0	0	0	0	1	0	0	0	0	0	0	1	1	0	0	0	1	0	0	0	5	0	1	3	0.0127546	3	5	7	6	5	5	5	5	5	5	5	6
368	2838	71	44735.6	44735.6	19	0	11	2	1	1	4	1	0	1	0	1	1	0	0	0	1	0	0	0	1	0	1	0	1	0	0	0	8	0	4	3	0.00989583	7	9	6	5	8	1	5	6	6	7	5	4
369	2339	2376	44686.9	44686.9	19	0	9	1	1	4	4	0	0	0	0	0	0	0	1	0	0	0	0	0	0	0	1	0	0	0	0	0	1	0	1	1	0.0149074	5	3	1	3	5	4	4	5	5	6	5	0
370	1986	487	44655.9	44655.9	19	0	7	2	2	2	2	0	0	1	0	1	0	0	0	0	1	0	0	0	0	0	0	0	0	0	0	0	3	0	3	0	0.00872685	5	6	3	4	4	8	9	9	10	10	9	3
371	2201	743	44658.7	44658.7	19	0	8	1	1	4	4	1	0	0	0	0	1	0	1	0	0	0	1	1	1	0	0	0	1	0	0	0	5	0	1	5	0.00965278	5	8	6	9	10	6	7	5	6	6	5	5
372	3332	1697	44665.8	44665.8	19	0	13	2	2	2	4	0	1	0	1	0	0	1	1	1	0	1	1	0	0	1	0	0	0	1	1	0	7	7	0	3	0.00793981	7	7	5	4	4	8	6	5	4	4	4	5
373	4913	148	44655.8	44655.8	19	0	19	1	1	1	1	1	0	1	0	1	1	0	0	0	1	0	0	0	1	0	0	0	1	0	0	0	7	0	3	3	0.0107639	7	7	5	9	5	4	5	5	5	5	5	5
374	998	174	44654.6	44654.7	19	0	4	2	2	1	4	1	0	1	0	1	1	0	1	0	1	1	2	2	1	2	1	0	1	0	0	0	10	0	6	7	0.0161806	8	8	5	8	8	3	4	1	3	4	4	9
375	2575	1952	44678.8	44678.8	19	0	10	1	1	4	4	1	1	1	1	1	1	1	1	1	1	1	1	1	1	1	1	1	1	1	1	1	18	7	7	6	0.00859954	8	6	6	6	8	6	5	4	4	4	4	6
376	4367	2289	44686.5	44686.5	19	0	16	1	0	1	1	0	0	0	0	0	0	0	1	0	0	0	0	0	0	0	0	0	0	0	0	0	0	0	0	1	0.0131134	10	10	5	5	10	0	5	4	2	5	2	8
377	3324	821	44659.4	44659.4	19	0	13	2	2	2	4	1	0	1	0	1	1	0	2	0	1	1	1	1	1	1	0	0	1	0	0	0	8	0	4	7	0.0179051	6	5	4	1	0	5	6	5	4	5	5	3
378	4766	1884	44678.7	44678.7	20	0	18	0	0	1	0	0	0	0	0	0	0	0	1	0	0	1	1	1	0	2	0	0	0	0	0	0	1	0	1	3	0.00606481	10	3	3	0	10	4	3	3	4	4	6	4
379	4759	1941	44678.8	44678.8	20	0	18	0	0	1	0	0	0	0	0	0	0	0	1	0	0	0	0	1	0	0	2	0	0	0	0	0	3	0	3	1	0.0100579	2	2	2	2	2	4	4	4	4	4	3	4
380	4748	1411	44677.8	44677.8	20	0	18	0	0	1	0	1	0	1	0	1	1	0	0	0	1	1	1	0	1	0	1	0	1	0	0	0	8	0	4	5	0.0122338	2	7	1	2	4	5	7	5	6	7	6	3
381	4768	1874	44678.7	44678.7	20	0	18	0	0	2	0	0	0	1	0	1	0	0	0	0	1	0	0	0	0	0	0	0	0	0	0	0	3	0	3	0	0.00599537	3	3	3	3	5	3	5	3	5	10	5	3
382	4657	1335	44676.7	44676.8	20	0	18	1	0	1	4	0	0	0	0	0	0	0	0	0	0	0	0	0	0	0	0	0	0	0	0	0	0	0	0	0	0.0116667	5	5	3	4	5	3	4	5	4	3	4	7
383	4643	1286	44676.7	44676.7	20	0	18	1	0	1	0	0	0	0	0	0	0	0	0	0	0	0	0	0	0	0	0	0	0	0	0	0	0	0	0	0	0.00732639	0	0	0	0	0	5	8	4	5	10	8	1
384	3837	2087	44742.5	44742.5	20	0	14	1	0	0	1	1	0	1	0	1	1	0	1	0	1	0	1	1	1	0	0	0	1	0	0	0	8	0	4	5	0.00950231	7	5	5	7	6	5	5	5	5	5	5	5
385	4661	1265	44676.7	44676.7	20	0	18	1	0	2	1	0	0	0	0	0	0	0	0	0	0	0	0	0	0	0	0	0	0	0	0	0	0	0	0	0	0.0197801	0	0	0	0	0	10	8	8	8	10	10	0
386	4639	1296	44676.7	44676.7	20	0	18	0	1	2	4	1	0	0	0	0	1	0	1	0	0	0	0	0	1	0	0	0	1	0	0	0	4	0	0	4	0.0141898	4	0	0	0	4	7	7	7	8	9	8	0
387	4758	1387	44677.4	44677.4	20	0	18	0	1	2	4	0	0	0	0	0	0	0	0	0	0	0	0	0	0	0	0	0	0	0	0	0	0	0	0	0	0.0160069	3	2	1	0	1	8	10	8	10	10	9	0
388	4652	1303	44676.7	44676.7	20	0	18	1	0	2	4	0	0	0	0	0	0	0	0	0	0	0	0	0	0	0	0	0	0	0	0	0	0	0	0	0	0.0107639	5	6	3	5	3	3	6	5	5	4	5	4
389	1718	1814	44666.7	44666.7	20	0	6	1	0	0	4	0	0	0	0	0	0	0	0	0	0	0	0	0	0	0	0	0	0	0	0	0	0	0	0	0	0.00615741	7	7	6	7	7	5	4	4	6	6	5	5
390	3472	1635	44664.8	44664.8	20	0	13	0	1	2	2	1	1	2	1	2	1	1	1	1	2	1	1	2	1	1	1	1	1	1	1	1	22	7	11	6	0.0177431	6	6	7	6	7	6	5	5	5	4	7	5
391	439	749	44738.8	44738.8	20	0	3	0	1	4	4	2	0	0	0	0	2	0	0	0	0	0	0	0	2	0	0	0	2	0	0	0	8	0	0	6	0.0074537	7	7	0	5	5	4	4	4	5	5	5	3
392	4761	1883	44678.7	44678.7	20	0	18	0	1	2	0	0	0	0	0	0	0	0	0	0	0	0	0	0	0	0	0	0	0	0	0	0	0	0	0	0	0.00553241	0	0	0	0	0	8	8	8	7	10	8	0
393	4751	2388	44687.5	44687.5	20	0	18	0	1	2	0	0	0	0	0	0	0	0	0	0	0	0	0	0	0	0	0	0	0	0	0	0	0	0	0	0	0.00400463	0	0	0	0	0	0	9	9	9	9	0	0
394	4398	2760	44739.6	44739.6	20	0	16	1	1	4	0	0	0	0	0	0	0	0	0	0	0	0	0	0	0	0	0	0	0	0	0	0	0	0	0	0	0.00667824	4	4	1	1	3	5	4	3	1	2	3	3
395	4301	2269	44684.9	44684.9	20	0	16	2	0	0	4	1	0	0	0	0	1	0	0	0	0	0	1	0	1	0	0	0	1	0	0	0	4	0	0	4	0.0163657	6	2	3	3	3	10	9	8	8	9	7	5
396	4384	2656	44720.6	44720.6	20	0	16	1	1	1	1	0	0	0	0	0	0	0	0	0	0	0	0	0	0	1	0	0	0	0	0	0	0	0	0	0	0.00631944	4	5	3	6	6	5	7	7	6	7	6	1
397	4438	1832	44678.6	44678.6	20	0	17	1	1	4	4	0	0	0	0	0	0	0	0	0	0	0	0	0	0	0	0	0	0	0	0	0	0	0	0	0	0.00958333	0	2	0	0	1	8	8	5	8	10	9	0
398	4749	1401	44677.5	44677.5	20	0	18	1	1	2	4	0	0	0	0	0	0	0	0	0	0	0	0	0	0	0	0	0	0	0	0	0	0	0	0	0	0.011956	5	5	0	2	0	5	5	5	5	5	5	5
399	729	884	44739.5	44739.5	20	0	3	1	1	1	1	0	0	0	0	0	0	0	0	0	0	0	0	0	0	0	0	0	0	0	0	0	0	0	0	0	0.00673611	5	5	1	5	2	6	5	8	8	8	8	3
400	2375	2350	44686.7	44686.7	20	0	9	1	1	4	1	0	0	0	0	0	0	0	0	0	0	0	0	0	0	1	0	0	0	0	0	0	0	0	0	0	0.0170833	0	1	0	1	1	5	7	8	8	9	8	1
401	4584	1631	44678.3	44678.3	20	0	17	1	1	0	4	1	0	0	0	0	1	0	1	1	0	0	0	0	1	0	0	0	1	0	0	0	4	0	0	4	0.0139352	0	0	0	0	0	10	10	10	10	10	10	0
402	2548	1925	44678.7	44678.7	20	0	10	1	1	4	4	1	0	0	0	0	1	0	1	0	0	0	0	1	1	0	1	0	1	0	0	0	6	0	2	4	0.0149537	6	5	4	0	4	8	5	5	7	5	7	0
403	1959	516	44655.9	44655.9	20	0	7	1	1	1	1	0	0	0	0	0	0	0	0	0	0	0	1	0	0	1	0	0	0	0	0	0	0	0	0	1	0.00810185	5	5	3	4	4	7	6	6	7	7	5	6
404	4651	1347	44676.8	44676.8	20	0	18	1	1	1	1	0	0	0	0	0	0	0	0	0	0	0	0	0	0	0	0	0	0	0	0	0	0	0	0	0	0.00863426	5	5	0	0	0	10	8	8	8	8	8	0
405	4644	1292	44676.7	44676.7	20	0	18	1	1	1	4	1	0	0	0	0	1	0	0	0	0	0	0	0	1	0	1	0	1	0	0	0	5	0	1	3	0.0135532	5	5	1	2	5	7	7	7	7	7	7	3
406	4660	1262	44676.7	44676.7	20	0	18	1	1	2	1	0	0	0	0	0	0	0	0	0	0	0	0	0	0	0	0	0	0	0	0	0	0	0	0	0	0.0181597	0	0	0	0	0	5	5	5	5	10	5	0
407	2664	1905	44678.7	44678.7	20	0	10	1	1	1	4	1	0	0	0	0	1	0	1	0	0	1	1	1	1	1	0	0	1	0	0	0	5	0	1	6	0.0101042	4	2	1	0	0	8	8	9	8	9	9	1
408	3422	1325	44660.5	44660.5	20	0	13	1	1	1	4	0	0	0	0	0	0	0	0	0	0	0	0	0	0	0	0	0	0	0	0	0	0	0	0	0	0.013125	5	5	3	3	3	5	5	4	4	5	2	1
409	3429	1674	44664.9	44664.9	20	0	13	1	1	1	1	1	0	0	0	0	1	0	0	0	0	0	0	0	1	0	0	0	1	0	0	0	4	0	0	3	0.0106829	3	3	0	1	1	7	7	5	5	8	7	0
410	3460	1649	44664.9	44664.9	20	0	13	1	1	0	4	0	0	0	0	0	0	0	0	0	0	0	0	0	0	0	0	0	0	0	0	0	0	0	0	0	0.0102199	4	5	5	4	5	3	3	3	3	2	3	3
411	3875	2173	44742.7	44742.7	20	0	14	2	0	0	1	0	0	1	0	1	0	0	1	0	1	0	1	0	0	0	1	0	0	0	0	0	4	0	4	2	0.0110995	8	1	3	6	6	5	5	5	5	4	4	5
412	4435	1627	44678.3	44678.3	20	1	17	1	1	4	4	0	0	0	0	0	0	0	1	0	0	0	0	0	0	0	0	0	0	0	0	0	0	0	0	1	0.0121991	0	0	0	0	0	0	10	10	10	10	10	0
413	4436	1565	44677.9	44677.9	20	1	17	1	1	4	4	1	0	0	0	0	1	0	1	0	0	1	0	0	1	0	0	0	1	0	0	0	4	0	0	5	0.017581	0	3	0	0	0	0	10	10	10	10	0	0
414	3836	2050	44742.5	44742.5	20	0	14	2	0	0	1	1	0	1	0	1	1	0	0	0	1	0	1	1	1	0	1	1	1	0	0	1	11	0	7	4	0.00891204	6	3	6	6	6	3	3	3	5	10	4	7
415	4745	1397	44677.4	44677.5	20	0	18	1	1	1	4	0	0	0	0	0	0	0	0	0	0	0	0	0	0	0	0	0	0	0	0	0	0	0	0	0	0.0396644	1	0	0	0	0	10	3	5	10	10	10	0
416	4129	1476	44662.7	44662.7	20	0	15	1	1	4	2	0	0	0	0	0	0	0	0	0	0	0	1	0	0	0	0	0	0	0	0	0	0	0	0	1	0.0137847	3	3	2	2	2	9	8	8	9	10	10	3
417	4582	1767	44678.5	44678.5	20	0	17	1	1	0	0	0	0	0	0	0	0	0	0	0	0	0	0	0	0	0	0	0	0	0	0	0	0	0	0	0	0.0101852	2	2	0	0	0	10	10	10	10	10	10	0
418	2277	789	44658.7	44658.7	20	0	8	1	1	4	4	1	1	2	1	2	1	1	2	1	2	1	1	1	1	1	1	0	1	1	1	0	19	7	8	7	0.0148032	9	8	7	8	7	6	7	6	7	6	7	7
419	3835	2084	44742.5	44742.5	20	0	14	1	1	0	1	0	0	1	0	1	0	0	0	0	1	0	0	0	0	0	0	0	0	0	0	0	3	0	3	0	0.00899306	3	3	0	3	3	5	3	3	5	5	5	2
420	4503	1700	44678.5	44678.5	20	0	17	1	1	4	2	0	0	0	0	0	0	0	0	0	0	0	0	0	0	0	0	0	0	0	0	0	0	0	0	0	0.00914352	0	4	2	0	5	5	3	2	3	5	5	0
421	2538	1745	44678.5	44678.5	20	0	10	1	1	4	4	0	0	0	0	0	0	0	0	0	0	0	0	0	0	0	0	0	0	0	0	0	0	0	0	0	0.0101042	3	4	1	3	3	7	6	6	7	7	5	0
422	4637	1350	44676.8	44676.8	20	1	18	1	1	1	1	0	0	0	0	0	0	0	0	0	0	0	0	0	0	0	0	0	0	0	0	0	0	0	0	0	0.00810185	0	7	0	3	0	10	10	10	10	10	10	0
423	2293	750	44658.7	44658.7	20	0	8	1	1	4	4	1	0	1	0	1	1	0	1	0	1	1	1	1	1	0	1	0	1	0	0	0	9	0	5	6	0.012662	6	6	3	5	5	8	8	8	7	8	7	5
424	2517	1770	44678.5	44678.5	20	0	10	1	1	4	4	0	0	0	0	0	0	0	1	0	0	1	1	0	0	0	0	0	0	0	0	0	0	0	0	3	0.0180556	5	4	0	7	7	5	8	6	8	8	7	2
425	4876	108	44655.8	44655.8	20	0	19	1	1	1	1	0	0	1	0	1	0	0	0	0	1	0	0	0	0	0	0	0	0	0	0	0	3	0	3	0	0.00739583	10	9	8	7	10	9	9	9	8	8	9	10
426	4320	2262	44684.7	44684.7	20	0	16	1	1	0	0	0	0	0	0	0	0	0	0	0	0	0	0	0	0	0	0	0	0	0	0	0	0	0	0	0	0.015162	8	2	0	3	5	9	9	5	9	9	5	2
427	143	190	44715.4	44715.4	20	0	1	1	1	4	4	1	0	0	0	0	1	0	1	0	0	0	0	0	1	0	0	0	1	0	0	0	4	0	0	4	0.00699074	6	7	2	5	7	4	5	4	4	5	4	4
428	4988	47	44655.8	44655.8	20	0	19	1	1	1	1	1	0	0	0	0	1	0	0	0	0	0	0	0	1	0	0	0	1	0	0	0	4	0	0	3	0.00780093	2	5	1	2	2	7	7	7	5	7	7	0
429	3420	1079	44659.7	44659.8	20	0	13	1	1	1	1	0	0	0	0	0	0	0	0	0	0	0	0	0	0	0	0	0	0	0	0	0	0	0	0	0	0.0136111	5	5	5	5	5	5	5	5	5	5	5	5
430	2215	741	44658.7	44658.7	20	0	8	1	1	4	4	0	1	0	1	0	0	1	0	1	0	0	0	0	0	1	0	0	0	1	1	0	7	7	0	0	0.00945602	5	2	0	2	0	8	8	8	10	10	8	2
431	3483	1512	44662.9	44662.9	20	0	13	1	1	0	0	0	0	0	0	0	0	0	0	0	0	0	0	0	0	0	0	0	0	0	0	0	0	0	0	0	0.00761574	5	7	2	5	0	7	6	5	4	4	7	1
432	4979	137	44655.8	44655.8	20	0	19	1	1	1	1	0	0	0	0	0	0	0	0	0	0	0	0	0	0	0	0	0	0	0	0	0	0	0	0	0	0.00388889	4	8	5	6	5	8	5	6	8	8	7	5
433	2368	2410	44688.8	44688.8	20	0	9	1	1	0	4	0	0	0	0	0	0	0	0	0	0	0	0	0	0	0	0	0	0	0	0	0	0	0	0	0	0.014456	5	1	0	0	0	0	0	0	1	3	2	0
434	3860	2113	44742.5	44742.5	20	0	14	1	1	1	1	0	0	0	0	0	0	0	0	0	0	0	0	0	0	0	0	0	0	0	0	0	0	0	0	0	0.0046875	5	5	5	5	7	5	5	7	8	5	4	8
435	4754	1934	44678.7	44678.8	20	0	18	1	1	2	4	0	0	0	0	0	0	0	0	0	0	0	0	0	0	0	1	0	0	0	0	0	1	0	1	0	0.00991898	2	0	0	0	1	2	1	0	5	5	4	1
436	4505	1871	44678.7	44678.7	20	0	17	1	1	4	0	1	0	0	0	0	1	0	0	0	0	0	0	0	1	0	0	0	1	0	0	0	4	0	0	3	0.0069213	6	4	0	2	1	8	10	10	10	10	10	0
437	4434	1523	44677.9	44677.9	20	0	17	1	1	4	4	1	0	2	0	2	1	0	0	0	2	0	0	0	1	0	0	0	1	0	0	0	10	0	6	3	0.00847222	3	3	3	3	3	10	9	8	10	9	8	0
438	2209	771	44658.7	44658.7	20	0	8	1	1	1	1	0	1	0	1	0	0	1	0	1	0	1	0	1	0	1	1	0	0	1	1	0	9	7	2	1	0.0101505	6	3	2	5	8	10	9	5	4	7	5	1
439	3421	820	44659.4	44659.4	20	1	13	1	1	1	1	0	0	0	0	0	0	0	0	0	0	0	0	0	0	0	0	0	0	0	0	0	0	0	0	0	0.00842593	5	5	0	3	0	5	10	10	5	5	5	10
440	3873	2041	44742.4	44742.5	20	0	14	1	1	1	1	0	0	0	0	0	0	0	0	0	0	0	0	1	0	0	0	1	0	0	0	1	3	0	3	0	0.00756944	7	9	0	2	7	3	4	4	4	4	4	6
441	4311	2222	44684.7	44684.7	20	0	16	1	1	0	4	0	0	0	0	0	0	0	0	0	0	0	0	0	0	0	0	0	0	0	0	0	0	0	0	0	0.0129861	4	6	7	6	5	7	8	6	5	4	7	4
442	4305	2237	44684.7	44684.7	20	0	16	1	1	1	4	1	0	0	0	0	1	0	0	0	0	0	0	1	1	0	0	0	1	0	0	0	5	0	1	3	0.0160532	4	4	0	4	4	3	5	5	5	7	6	3
443	4128	1473	44662.7	44662.7	20	0	15	1	1	1	1	0	0	0	0	0	0	0	0	0	0	0	0	0	0	0	0	0	0	0	0	0	0	0	0	0	0.00728009	6	5	4	5	7	4	3	4	4	4	4	7
444	3485	1588	44664.8	44664.8	20	1	13	0	2	1	0	1	0	0	0	0	1	0	1	0	0	0	0	0	1	0	0	0	1	0	0	0	4	0	0	4	0.00717593	2	3	2	2	2	9	9	8	8	9	8	1
445	3442	1683	44664.9	44665.3	20	0	13	1	1	0	2	0	0	0	0	0	0	0	0	0	0	0	1	1	0	0	1	0	0	0	0	0	2	0	2	1	0.377442	8	10	0	4	0	3	6	2	10	9	7	3
446	4874	244	44655.8	44655.8	20	0	19	1	1	1	1	1	0	1	0	1	1	0	0	0	1	1	1	1	1	1	0	0	1	0	0	0	8	0	4	5	0.0103588	5	6	4	4	5	7	7	7	7	9	9	6
447	2544	1791	44678.5	44678.5	20	0	10	1	1	4	4	0	0	0	0	0	0	0	0	0	0	0	0	0	0	0	0	0	0	0	0	0	0	0	0	0	0.0071875	0	2	0	2	0	7	8	8	9	9	8	2
448	4583	1629	44678.3	44678.3	20	0	17	1	1	4	1	0	0	0	0	0	0	0	0	0	0	1	0	1	0	0	0	0	0	0	0	0	1	0	1	1	0.0143171	2	1	0	0	5	6	10	9	5	10	3	10
449	426	652	44738.8	44738.8	20	0	3	1	1	4	4	0	0	0	0	0	0	0	0	0	0	0	0	0	0	0	0	0	0	0	0	0	0	0	0	0	0.0246065	3	5	0	0	0	7	5	4	5	5	4	0
450	4431	1524	44677.9	44677.9	20	0	17	1	1	4	4	1	2	1	2	1	1	2	1	2	1	1	1	1	1	2	1	3	1	2	2	1	27	14	9	6	0.00604167	5	8	3	3	3	6	4	5	5	7	8	5
451	4990	346	44655.8	44655.9	20	0	19	1	1	0	4	0	0	0	0	0	0	0	0	0	0	0	0	0	0	0	0	0	0	0	0	0	0	0	0	0	0.0130787	5	5	1	3	1	8	8	8	8	8	8	1
452	4860	165	44655.8	44655.8	20	0	19	1	1	0	1	1	1	1	1	1	1	1	1	1	1	0	1	1	1	1	0	0	1	1	1	0	15	7	4	5	0.0119213	7	7	3	5	4	6	7	5	7	7	7	4
453	2357	2308	44686.7	44686.7	20	0	9	1	1	0	4	0	0	0	0	0	0	0	1	0	0	0	0	0	0	0	0	0	0	0	0	0	0	0	0	1	0.00659722	5	4	0	2	3	4	4	4	3	6	5	3
454	2533	1792	44678.5	44678.5	20	0	10	1	1	4	4	2	0	0	0	0	2	0	0	0	0	0	0	0	2	0	0	0	2	0	0	0	8	0	0	6	0.0109375	2	2	3	3	4	3	3	1	7	8	8	3
455	2811	18	44735.6	44735.6	20	1	11	2	1	1	2	0	0	0	0	0	0	0	1	0	0	0	0	0	0	0	0	0	0	0	0	0	0	0	0	1	0.00751157	6	5	2	6	4	6	7	6	7	7	7	5
456	3751	2166	44742.6	44742.7	20	0	14	2	1	2	1	0	1	1	1	1	0	1	1	1	1	1	0	0	0	1	0	0	0	1	1	0	10	7	3	2	0.0159491	9	8	3	5	7	6	8	7	5	4	5	7
457	3997	860	44659.4	44659.4	20	0	15	2	1	1	2	1	0	0	0	0	1	0	1	0	0	0	1	0	1	0	0	0	1	0	1	0	4	0	0	5	0.00953704	7	9	7	6	6	6	6	5	8	8	6	3
458	3978	956	44659.4	44659.5	20	0	15	2	1	1	2	1	0	0	0	0	1	0	0	0	0	1	1	0	1	0	1	0	1	0	0	0	5	0	1	5	0.0472338	8	8	6	5	9	5	5	5	5	5	5	8
459	3862	2083	44742.5	44742.5	20	0	14	2	1	0	1	0	0	0	0	0	0	0	1	0	0	1	1	0	0	0	0	3	0	0	0	0	3	0	3	3	0.0138079	8	5	4	7	6	8	7	6	5	6	7	7
460	719	482	44738.6	44738.6	20	0	3	2	1	0	4	0	0	0	0	0	0	0	0	0	0	0	0	0	0	0	0	0	0	0	1	0	0	0	0	0	0.00636574	0	0	0	0	0	8	8	9	8	8	9	1
461	4520	1701	44678.4	44678.5	20	0	17	2	1	4	4	0	0	0	0	0	0	0	1	0	0	0	0	0	0	0	0	0	0	0	0	0	0	0	0	1	0.0436574	3	5	0	0	2	2	5	3	5	7	6	0
462	2822	22	44735.6	44735.6	20	0	11	2	1	1	0	0	0	0	0	0	0	0	0	0	0	0	0	0	0	0	0	0	0	0	1	0	0	0	0	0	0.008125	6	6	2	5	4	4	5	4	3	6	6	4
463	2657	1959	44678.8	44678.9	20	0	10	2	1	1	4	1	0	0	0	0	1	0	1	0	0	0	0	0	1	0	0	0	1	0	0	0	4	0	0	4	0.0251968	5	5	2	5	4	5	6	5	5	6	5	5
464	3156	981	44661	44661	20	0	12	2	1	1	1	0	0	0	0	0	0	0	0	0	0	0	0	1	0	0	0	0	0	0	1	0	1	0	1	0	0.0105093	5	7	5	2	2	6	7	5	5	5	5	2
465	380	795	44738.8	44738.9	20	0	3	2	1	4	2	0	0	0	0	0	0	0	0	0	0	0	0	0	0	1	0	0	0	0	0	0	0	0	0	0	0.0087037	3	3	0	1	3	5	5	5	5	5	5	1
466	2353	2352	44686.7	44686.7	20	0	9	2	1	0	4	1	2	0	0	0	1	0	1	0	0	0	1	0	1	0	1	0	1	0	0	0	5	0	1	5	0.0181134	3	0	0	0	0	5	5	2	5	5	5	0
467	389	592	44738.8	44738.8	20	0	3	2	1	4	4	1	2	0	0	0	1	0	0	0	0	0	0	0	1	0	0	0	1	0	1	0	4	0	0	3	0.00640046	5	8	2	3	1	6	5	3	9	10	6	3
468	2200	784	44658.7	44658.7	20	0	8	2	1	4	4	0	1	0	0	0	0	0	0	0	0	0	0	0	0	0	0	0	0	0	0	0	0	0	0	0	0.0201505	3	3	0	0	2	8	8	8	9	9	9	0
469	2292	788	44658.7	44658.7	20	0	8	2	1	4	4	0	1	0	0	0	0	0	0	0	0	0	0	0	0	0	0	0	0	0	0	0	0	0	0	0	0.0225116	5	5	0	2	5	7	5	5	5	5	5	0
470	427	661	44738.8	44738.8	20	0	3	2	1	4	4	0	0	0	0	0	0	0	0	0	0	0	1	0	0	0	0	0	0	0	0	0	0	0	0	1	0.0120833	5	6	1	3	3	3	3	3	5	4	4	0
471	4429	1477	44677.9	44677.9	20	0	17	2	1	4	4	0	1	1	1	1	0	1	0	1	1	1	1	1	0	1	1	1	0	1	1	1	14	7	7	2	0.00844907	3	10	3	3	5	5	5	5	5	5	9	6
472	3445	767	44659.4	44659.4	20	0	13	2	1	1	4	0	0	1	0	1	0	0	0	0	1	0	0	0	0	0	0	0	0	0	0	0	3	0	3	0	0.00668981	8	10	8	8	7	5	5	5	5	5	5	6
473	2283	786	44658.7	44658.7	20	0	8	2	1	4	4	0	0	0	0	0	0	0	1	0	0	0	0	0	0	0	0	0	0	0	0	0	0	0	0	1	0.00831019	3	3	3	4	9	5	8	7	8	7	7	5
474	1688	1819	44666.7	44666.7	20	0	6	2	1	0	4	0	0	0	0	0	0	0	1	0	0	0	0	0	0	0	0	0	0	0	0	0	0	0	0	1	0.0127662	6	6	0	1	4	6	6	0	6	6	6	0
475	1706	1845	44666.8	44666.8	20	0	6	2	1	0	4	0	0	0	0	0	0	0	0	0	0	0	0	0	0	0	0	0	0	0	0	0	0	0	0	0	0.00534722	4	3	0	2	0	8	8	8	7	8	8	3
476	2755	44	44735.6	44735.6	20	0	11	2	1	1	0	0	1	1	1	1	0	1	3	1	1	1	3	2	0	1	1	0	0	1	1	1	14	7	7	7	0.0113773	10	10	10	10	10	5	4	3	4	5	5	10
477	2750	83	44735.6	44735.6	20	0	11	2	1	1	0	0	0	0	0	0	0	0	0	0	0	0	0	0	0	0	0	0	0	0	0	0	0	0	0	0	0.00457176	8	8	8	8	8	5	5	5	5	5	5	8
478	2291	733	44658.7	44658.7	20	0	8	2	1	4	4	0	0	1	0	1	0	0	0	0	1	0	0	0	0	0	1	0	0	0	0	0	4	0	4	0	0.00841435	6	5	5	5	4	6	6	6	6	6	6	4
479	4321	2241	44684.7	44684.7	20	0	16	2	1	0	4	0	0	0	0	0	0	0	0	0	0	0	0	0	0	0	0	0	0	0	0	0	0	0	0	0	0.0171412	3	2	1	1	0	8	8	6	8	8	10	0
480	1730	1909	44668.9	44668.9	20	0	6	2	1	0	0	1	0	1	0	1	1	0	1	0	1	1	1	0	1	0	1	0	1	0	0	0	8	0	4	6	0.00774306	7	5	5	7	5	7	8	6	8	8	8	7
481	3151	1035	44661.8	44661.8	20	0	12	1	2	2	1	0	0	0	0	0	0	0	1	0	0	1	0	0	0	0	0	0	0	0	0	0	0	0	0	2	0.00957176	4	6	4	4	6	5	5	4	4	4	4	4
482	751	508	44738.7	44738.7	20	0	3	2	1	4	0	0	0	0	0	0	0	0	1	0	0	0	0	1	0	0	0	0	0	0	0	0	1	0	1	1	0.00751157	7	6	5	6	6	8	8	8	7	7	7	4
483	2821	37	44735.6	44735.6	20	0	11	2	1	1	2	1	1	0	1	0	1	1	0	1	0	1	1	0	1	1	2	0	1	1	1	1	14	7	3	5	0.00961806	6	10	2	3	10	5	5	3	5	3	5	3
484	2745	61	44735.6	44735.6	20	0	11	2	1	1	4	0	0	0	0	0	0	0	1	0	0	0	0	0	0	0	0	0	0	0	0	0	0	0	0	1	0.0148264	6	8	7	5	5	9	5	5	5	6	8	3
485	2746	62	44735.6	44735.6	20	0	11	2	1	1	4	0	0	0	0	0	0	0	1	0	0	0	0	0	0	0	0	0	0	0	0	0	0	0	0	1	0.0148264	6	8	7	5	5	9	5	5	5	6	8	3
486	3989	949	44659.4	44659.5	20	0	15	2	1	1	4	0	0	0	0	0	0	0	0	0	0	0	0	0	0	0	0	0	0	0	0	0	0	0	0	0	0.0444792	0	0	0	0	1	8	9	8	8	9	8	0
487	2060	689	44656.7	44656.7	20	0	7	1	2	1	4	1	1	0	1	0	1	1	2	1	0	2	1	1	1	1	1	0	1	1	1	0	13	7	2	8	0.00550926	5	8	5	5	5	5	5	5	5	5	5	5
488	754	552	44738.8	44738.8	20	0	3	2	1	4	4	1	0	0	0	0	1	0	0	0	0	0	0	0	1	0	0	0	1	0	0	0	4	0	0	3	0.00645833	4	6	3	2	2	6	6	5	6	7	5	5
489	2549	1769	44678.5	44678.5	20	0	10	2	1	4	4	0	0	0	0	0	0	0	0	0	0	0	0	0	0	0	0	0	0	0	0	0	0	0	0	0	0.0270949	6	2	0	3	7	0	2	1	4	4	3	5
490	1098	294	44655.6	44655.6	20	0	4	2	1	1	4	0	0	0	0	0	0	0	0	0	0	0	0	0	0	0	0	0	0	0	0	0	0	0	0	0	0.0069213	7	9	0	4	5	7	2	2	8	3	6	0
491	2218	796	44658.7	44658.7	20	0	8	2	1	4	4	0	0	0	0	0	0	0	0	0	0	0	0	0	0	0	0	0	0	0	0	0	0	0	0	0	0.00695602	2	0	0	0	0	2	7	1	7	5	7	2
492	3996	1029	44659.6	44659.6	20	0	15	2	1	1	4	0	1	2	1	2	0	1	1	1	2	1	1	1	0	1	1	0	0	1	1	0	15	7	8	3	0.0150579	5	6	5	7	10	5	8	6	9	5	5	9
493	4102	1472	44662.7	44662.7	20	0	15	2	1	0	4	0	0	0	0	0	0	0	0	0	0	0	0	0	0	0	0	0	0	0	0	0	0	0	0	0	0.0129514	10	10	4	8	9	5	7	7	8	7	7	8
494	4104	1497	44662.8	44662.8	20	0	15	2	1	0	4	0	0	0	0	0	0	0	0	0	0	0	0	0	0	0	0	0	0	0	0	0	0	0	0	0	0.00607639	4	2	0	1	2	8	7	3	9	10	7	2
495	3987	863	44659.4	44659.4	20	0	15	2	1	1	4	0	0	0	0	0	0	0	0	0	0	0	0	0	0	0	0	0	0	0	0	0	0	0	0	0	0.0124884	2	1	0	0	0	8	10	8	8	10	10	0
496	1107	333	44655.6	44655.6	20	0	4	1	2	1	4	0	0	0	0	0	0	0	0	0	0	0	0	0	0	0	0	0	0	0	1	0	0	0	0	0	0.00841435	3	1	0	0	0	5	0	0	0	0	0	0
497	375	627	44738.8	44738.8	20	0	3	2	1	4	4	1	0	1	0	1	1	0	1	0	1	0	1	1	1	0	1	1	1	0	1	0	10	0	6	5	0.0116088	4	2	0	2	1	6	7	5	5	6	4	2
498	2070	483	44655.9	44655.9	20	0	7	1	2	2	2	0	0	1	0	1	0	0	0	0	1	0	0	0	0	0	0	0	0	0	0	0	3	0	3	0	0.00616898	6	8	3	5	5	5	5	5	5	5	5	5
499	3695	502	44656.6	44656.6	20	0	14	2	1	2	4	0	0	0	0	0	0	0	0	0	0	0	0	0	0	0	0	0	0	0	0	0	0	0	0	0	0.00618056	2	3	0	1	4	4	5	4	4	4	5	0
500	3426	771	44659.4	44659.4	20	0	13	2	1	0	4	0	0	0	0	0	0	0	0	0	0	0	0	0	0	0	0	0	0	0	0	0	0	0	0	0	0.00892361	7	9	6	7	9	7	7	6	7	7	8	5
501	3459	1117	44659.8	44659.8	20	0	13	1	2	4	4	0	0	0	0	0	0	0	0	0	0	0	1	0	0	0	0	0	0	0	0	0	0	0	0	1	0.00797454	7	5	2	3	5	5	7	5	6	4	7	4
502	3985	905	44659.4	44659.4	20	0	15	1	2	1	2	0	0	0	0	0	0	0	0	0	0	0	0	0	0	0	0	0	0	0	0	0	0	0	0	0	0.0203009	0	0	0	0	0	10	10	10	10	10	10	0
503	1683	1737	44666.6	44666.6	20	0	6	2	1	0	1	0	0	0	0	0	0	0	0	0	0	0	0	0	0	0	0	0	0	0	0	0	0	0	0	0	0.00592593	3	3	0	1	1	9	9	9	8	7	7	3
504	704	91	44683.7	44683.7	20	0	3	2	1	1	4	0	0	0	0	0	0	0	0	0	0	0	0	0	0	0	0	0	0	0	0	0	0	0	0	0	0.021169	0	5	1	1	1	0	4	2	1	1	10	1
505	3423	1402	44662.4	44662.4	20	0	13	2	1	1	4	0	0	0	0	0	0	0	0	0	0	0	0	0	0	0	0	0	0	0	0	0	0	0	0	0	0.0126968	0	0	0	0	1	7	7	7	7	9	9	0
506	3484	1627	44664.8	44664.8	20	0	13	2	1	0	4	0	1	0	1	0	0	1	0	1	0	1	0	0	0	1	1	0	0	1	1	0	8	7	1	1	0.00613426	7	8	6	5	6	8	7	7	7	8	8	8
507	1317	598	44656.7	44656.7	20	0	4	1	2	0	1	0	0	1	0	1	0	0	1	0	1	0	1	0	0	0	0	0	0	0	0	0	3	0	3	2	0.0221296	8	8	6	5	5	3	3	3	4	4	4	8
508	3425	1539	44664.8	44664.8	20	1	13	2	1	1	4	0	0	0	0	0	0	0	0	0	0	0	0	0	0	0	0	0	0	0	0	0	0	0	0	0	0.00627315	7	6	4	8	6	4	5	4	7	5	8	5
509	1965	507	44655.9	44655.9	20	0	7	2	1	1	4	0	0	1	0	1	0	0	0	0	1	0	0	0	0	0	0	0	0	0	0	0	3	0	3	0	0.0058912	5	5	5	5	5	3	2	2	5	5	3	3
510	756	820	44738.9	44738.9	20	0	3	2	1	4	4	0	0	0	0	0	0	0	0	0	0	0	0	0	0	0	0	0	0	0	0	0	0	0	0	0	0.00890046	0	0	0	0	0	8	7	7	8	8	8	0
511	4125	1467	44662.7	44662.7	20	0	15	2	1	0	0	0	0	0	0	0	0	0	0	0	0	0	0	0	0	0	0	0	0	0	0	0	0	0	0	0	0.0109375	0	1	0	0	0	8	9	8	9	10	8	0
512	4641	1244	44676.7	44676.7	20	0	18	2	1	2	2	0	0	0	0	0	0	0	1	0	0	1	0	1	0	0	0	1	0	0	1	1	3	0	3	2	0.0134144	6	5	4	5	5	5	7	5	7	8	8	3
513	1203	323	44655.6	44655.6	20	0	4	2	1	1	0	0	1	0	0	0	0	0	0	0	0	0	0	0	0	0	0	0	0	0	0	0	0	0	0	0	0.00834491	9	3	0	5	5	6	5	3	5	6	10	8
514	3995	972	44659.5	44659.5	20	0	15	2	1	1	4	1	0	1	0	1	1	0	0	0	1	0	0	0	1	0	1	0	1	0	0	0	8	0	4	3	0.00884259	5	5	5	8	5	5	5	5	7	7	5	1
515	2521	1757	44678.5	44678.5	20	0	10	2	1	0	0	0	0	0	0	0	0	0	0	0	0	0	0	0	0	0	0	0	0	0	0	0	0	0	0	0	0.0131366	4	5	1	0	5	7	6	6	5	7	5	0
516	3113	911	44660.9	44660.9	20	1	12	1	2	1	4	1	1	0	0	0	1	0	1	0	0	0	1	0	1	0	0	0	1	0	0	0	4	0	0	5	0.0106019	6	9	6	7	5	4	4	3	6	6	7	4
517	2663	2054	44680.5	44680.5	20	1	10	1	2	1	4	0	0	0	0	0	0	0	0	0	0	0	0	0	0	0	0	0	0	0	0	0	0	0	0	0	0.0106134	1	1	0	1	1	6	5	6	6	6	5	1
518	3972	918	44659.4	44659.4	20	0	15	2	1	1	4	1	0	1	0	1	1	0	1	0	1	0	1	1	1	0	0	0	1	0	0	1	9	0	5	5	0.0218634	4	5	3	7	9	3	2	2	2	2	2	5
519	4137	1481	44662.7	44662.7	20	0	15	1	2	1	4	0	0	0	0	0	0	0	0	0	0	0	0	0	0	0	0	0	0	0	0	0	0	0	0	0	0.0139352	3	2	2	3	2	7	7	6	8	6	5	8
520	4302	2236	44684.7	44684.7	20	0	16	2	1	1	2	0	0	0	0	0	0	0	0	0	0	0	0	0	0	0	0	0	0	0	0	0	0	0	0	0	0.0163079	10	10	5	5	5	5	5	4	5	10	5	10
521	3439	1545	44664.8	44664.8	20	0	13	2	1	0	0	0	1	0	1	0	0	1	1	1	0	1	1	0	0	1	0	0	0	1	1	0	7	7	0	3	0.00755787	5	7	4	8	5	5	7	5	7	7	6	6
522	765	493	44738.6	44738.7	20	0	3	2	1	1	4	0	1	0	1	0	0	1	1	1	0	1	1	0	0	1	0	0	0	1	1	0	7	7	0	3	0.0107176	7	6	3	6	4	5	6	4	5	5	5	5
523	3994	917	44659.4	44659.4	20	0	15	2	1	1	4	0	0	1	0	1	0	0	0	0	1	0	0	0	0	0	1	0	0	0	0	0	4	0	4	0	0.0248032	4	3	2	1	3	6	5	5	5	7	6	1
524	2668	2113	44681.7	44681.7	20	0	10	1	2	1	4	0	1	0	0	0	0	0	0	1	0	0	0	0	0	0	0	0	0	0	0	0	0	0	0	0	0.00548611	5	0	0	2	1	3	8	6	7	8	7	3
525	3416	1037	44659.6	44659.6	20	0	13	2	1	1	1	0	0	0	0	0	0	0	1	0	0	0	0	0	0	0	0	0	0	0	0	0	0	0	0	1	0.010625	3	3	0	2	1	7	7	7	7	7	7	0
526	1099	320	44655.6	44655.6	20	0	4	1	2	1	4	0	0	0	0	0	0	0	1	1	0	1	0	0	0	0	1	0	0	0	0	0	1	0	1	2	0.00836806	8	8	5	5	5	6	7	7	7	7	7	7
527	2367	2366	44686.8	44686.8	20	0	9	2	1	1	2	0	1	0	0	0	0	0	0	0	0	0	1	0	0	0	2	0	0	0	0	0	2	0	2	1	0.0216551	5	10	7	2	7	4	4	3	5	5	5	5
528	1733	1883	44667.3	44667.3	20	0	6	2	1	0	4	0	0	0	0	0	0	0	1	0	0	1	1	0	0	0	0	0	0	0	0	0	0	0	0	3	0.0134028	5	5	2	4	2	5	5	3	4	5	5	3
529	4396	2642	44720.5	44720.5	20	0	16	2	1	2	4	0	1	2	0	2	0	0	1	0	2	1	1	1	0	0	1	0	0	0	0	0	8	0	8	3	0.0145486	1	3	1	0	2	8	10	9	10	10	10	3
530	372	712	44738.8	44738.8	20	0	3	1	2	4	4	0	0	2	0	2	0	0	1	0	2	0	2	2	0	0	3	2	0	0	0	2	15	0	15	3	0.0160417	8	7	7	5	10	3	3	3	4	2	6	6
531	169	224	44715.5	44715.5	20	0	1	2	1	4	4	1	1	1	1	1	1	1	1	1	1	1	1	0	1	1	1	0	1	1	1	0	15	7	4	6	0.00947917	7	7	3	7	3	5	5	3	7	4	7	5
532	3696	731	44658.7	44658.7	20	0	14	2	1	4	4	0	0	0	0	0	0	0	0	0	0	0	0	0	0	0	0	0	0	0	0	0	0	0	0	0	0.0200694	1	2	0	1	0	10	10	9	10	10	10	0
533	4109	1465	44662.7	44662.7	20	0	15	2	1	0	0	0	0	0	0	0	0	0	0	0	0	0	0	0	0	0	0	0	0	0	0	0	0	0	0	0	0.00711806	0	5	1	0	2	7	7	5	6	9	10	0
534	695	735	44738.8	44738.8	20	0	3	2	2	4	4	0	1	0	0	0	0	0	0	0	0	1	0	1	0	0	0	0	0	0	0	0	1	0	1	1	0.0113657	4	5	4	0	7	3	5	2	3	3	3	0
535	2649	2052	44680.5	44680.5	20	0	10	2	2	1	4	0	0	0	0	0	0	0	2	0	0	1	1	1	0	0	0	0	0	0	0	0	1	0	1	4	0.00966435	7	5	2	9	10	5	5	5	9	5	5	9
536	4504	1820	44678.6	44678.6	20	0	17	2	2	4	4	1	1	0	0	0	1	0	1	0	0	0	1	0	1	0	0	0	1	0	0	0	4	0	0	5	0.0128819	1	5	0	0	3	6	7	7	9	9	10	0
537	3427	1001	44659.5	44659.5	20	0	13	2	2	0	4	0	0	0	0	0	0	0	0	0	0	0	0	0	0	0	0	0	0	0	0	0	0	0	0	0	0.00898148	5	4	0	4	3	4	4	4	6	6	5	4
538	1161	307	44655.6	44655.6	20	0	4	2	2	1	4	0	1	0	0	0	0	0	0	0	0	0	0	0	0	0	0	0	0	0	0	0	0	0	0	0	0.00826389	9	8	3	8	7	2	3	3	3	3	3	8
539	1108	440	44655.6	44655.6	20	0	4	2	2	1	4	0	0	0	0	0	0	0	0	0	0	0	1	0	0	0	0	0	0	0	0	0	0	0	0	1	0.0192593	8	7	3	6	1	7	7	6	8	7	8	6
540	4510	1937	44678.8	44678.8	20	0	17	2	2	4	4	0	0	0	0	0	0	0	1	0	0	0	1	0	0	0	1	0	0	0	0	0	1	0	1	2	0.012581	6	6	3	6	3	7	7	5	5	7	7	5
541	3458	1585	44664.8	44664.8	20	0	13	2	2	1	2	0	1	0	0	0	0	0	0	0	0	0	0	0	0	0	0	0	0	0	0	0	0	0	0	0	0.00708333	3	2	0	2	0	8	9	7	7	8	9	0
542	2640	2138	44683.4	44683.4	20	0	10	2	2	1	4	0	0	0	0	0	0	0	0	0	0	0	1	1	0	0	0	2	0	0	0	0	3	0	3	1	0.00885417	8	6	5	7	8	2	3	2	2	2	2	6
543	4522	2130	44682.6	44682.6	20	0	17	2	2	4	2	1	0	1	0	1	1	0	1	0	1	1	2	1	1	0	1	1	1	0	0	1	11	0	7	7	0.0168403	5	5	5	5	7	4	5	5	5	5	5	4
544	1208	339	44655.6	44655.6	20	0	4	2	2	1	2	0	0	0	0	0	0	0	1	0	0	0	1	0	0	0	1	0	0	0	0	0	1	0	1	2	0.00892361	4	4	0	4	1	6	7	5	6	7	7	1
545	3157	1013	44661.5	44661.5	20	0	12	2	2	4	1	1	1	1	1	1	1	1	1	1	1	1	1	1	1	1	1	1	1	1	1	1	18	7	7	6	0.00430556	5	4	3	6	8	3	5	5	5	5	3	3
546	874	43	44654.6	44654.6	20	0	4	2	2	1	4	2	0	1	0	1	2	0	1	0	1	1	1	1	2	0	0	0	2	0	0	0	12	0	4	9	0.00952546	5	4	1	3	3	10	10	10	10	10	10	4
547	3117	1010	44661.5	44661.5	20	0	12	2	2	1	4	1	1	0	0	0	1	0	0	0	0	0	0	0	1	0	0	0	1	0	0	0	4	0	0	3	0.0118519	3	5	0	1	1	6	7	7	7	7	7	0
548	3118	1023	44661.8	44661.8	20	0	12	2	2	1	4	0	0	0	0	0	0	0	0	0	0	0	0	0	0	0	0	0	0	0	0	0	0	0	0	0	0.00581019	0	2	0	0	0	6	7	7	7	7	7	0
549	1717	1813	44666.7	44666.7	20	0	6	2	2	0	4	0	0	0	0	0	0	0	0	0	0	0	0	0	0	0	0	0	0	0	0	0	0	0	0	0	0.0091088	7	7	7	7	7	5	5	5	5	5	5	5
550	1689	1860	44666.9	44666.9	20	0	6	2	2	1	4	0	1	0	1	0	0	1	1	1	0	0	1	1	0	1	0	0	0	1	1	0	8	7	1	2	0.00550926	7	6	6	6	7	7	5	5	5	5	5	5
551	731	572	44738.8	44738.8	20	0	3	2	2	4	0	0	0	1	0	1	0	0	2	0	1	2	0	0	0	0	2	0	0	0	0	1	6	0	6	4	0.00688657	4	1	5	6	8	0	2	3	2	3	6	5
552	1708	1736	44666.6	44666.6	20	0	6	2	2	0	0	0	0	0	0	0	0	0	0	0	0	1	1	1	0	0	0	0	0	0	0	0	1	0	1	2	0.00484954	8	8	8	8	8	8	8	8	8	8	8	8
553	2068	644	44656.6	44656.6	20	0	7	2	2	2	2	0	1	0	0	0	0	0	0	0	0	0	0	0	0	0	0	0	0	0	0	0	0	0	0	0	0.00467593	0	0	0	0	3	10	5	5	7	10	9	0
554	1186	319	44655.6	44655.6	20	0	4	2	2	1	4	0	0	0	0	0	0	0	0	0	0	0	0	0	0	0	0	0	0	0	0	0	0	0	0	0	0.00814815	6	6	4	5	3	4	6	5	5	5	4	4
555	1185	305	44655.6	44655.6	20	0	4	2	2	1	4	0	1	0	0	0	0	0	0	0	0	0	0	0	0	0	0	0	0	0	0	0	0	0	0	0	0.00813657	8	5	0	8	4	5	7	5	6	6	6	8
556	1180	299	44655.6	44655.6	20	0	4	2	2	1	4	0	0	0	0	0	0	0	1	0	0	0	1	0	0	0	0	1	0	0	0	0	1	0	1	2	0.00670139	3	10	0	3	3	5	5	5	5	7	7	3
557	1732	1815	44666.7	44666.7	20	0	6	2	2	0	2	0	1	0	0	0	0	0	1	0	0	0	0	0	0	0	0	0	0	0	0	0	0	0	0	1	0.00767361	7	6	5	6	7	7	7	5	7	7	6	7
558	1164	364	44655.6	44655.6	20	0	4	2	2	1	4	0	0	0	0	0	0	0	0	0	0	0	0	0	0	0	0	0	0	0	0	0	0	0	0	0	0.00950231	10	10	6	8	8	5	5	2	3	3	3	8
559	1136	424	44655.6	44655.6	20	0	4	2	2	1	4	1	1	3	1	3	1	1	2	1	3	2	3	2	1	1	1	1	1	1	1	0	24	7	13	10	0.0084375	10	9	8	10	10	4	6	5	6	2	2	10
560	2054	654	44656.6	44656.6	20	0	7	2	2	1	2	0	0	0	0	0	0	0	0	0	0	0	0	0	0	0	2	2	0	0	0	0	4	0	4	0	0.0135185	10	10	0	0	0	5	5	5	5	5	5	5
561	2066	726	44657.4	44657.5	20	0	7	2	2	2	2	1	1	1	1	1	1	1	1	1	1	1	1	1	1	1	1	1	1	1	1	1	18	7	7	6	0.00872685	10	5	5	8	10	7	5	5	5	5	8	8
562	1199	316	44655.6	44655.6	20	0	4	2	2	1	2	0	0	0	0	0	0	0	1	0	0	0	0	1	0	0	0	0	0	0	0	0	1	0	1	1	0.00822917	4	4	3	5	3	3	7	5	6	7	5	6
563	168	239	44715.6	44715.6	20	1	1	2	2	4	4	0	0	0	0	0	0	0	0	0	0	0	0	0	0	0	0	0	0	0	0	0	0	0	0	0	0.00664352	5	10	9	2	10	5	5	5	4	10	6	7
564	906	105	44654.6	44654.6	20	0	4	2	2	2	4	0	0	0	0	0	0	0	0	0	0	0	0	0	0	0	0	0	0	0	0	0	0	0	0	0	0.0128241	10	8	5	10	6	8	8	8	8	9	9	8
565	1115	428	44655.6	44655.6	20	0	4	2	2	1	4	0	0	0	0	0	0	0	1	0	0	0	1	0	0	0	0	0	0	0	0	0	0	0	0	2	0.0172801	8	7	0	3	1	0	4	1	7	7	6	4
566	20	238	44715.5	44715.6	20	0	1	2	2	4	4	2	0	0	0	0	2	0	0	0	0	0	1	1	2	0	1	0	2	0	0	0	10	0	2	7	0.0111574	4	5	5	1	1	8	8	6	7	7	9	1
567	3152	1038	44661.8	44661.8	20	0	12	2	2	1	4	0	0	0	0	0	0	0	1	0	0	0	1	2	0	0	0	0	0	0	0	0	2	0	2	2	0.00690972	8	8	5	9	10	5	7	7	6	6	6	6
568	2059	656	44656.6	44656.6	20	0	7	2	2	2	2	1	1	1	1	1	1	1	1	1	1	1	1	0	1	1	1	1	1	1	1	0	16	7	5	6	0.0151042	5	7	2	2	5	5	5	2	7	5	7	2
569	706	431	44738.6	44738.6	20	0	3	2	2	4	2	0	0	0	0	0	0	0	0	0	0	0	0	0	0	0	0	0	0	0	0	0	0	0	0	0	0.00532407	7	8	5	7	5	6	5	5	6	7	6	8
570	1163	324	44655.6	44655.6	20	0	4	2	2	0	2	0	1	0	0	0	0	0	0	0	0	0	0	0	0	0	0	0	0	0	0	0	0	0	0	0	0.00699074	1	1	0	0	1	9	9	9	10	10	10	0
571	1162	314	44655.6	44655.6	20	0	4	2	2	1	4	0	0	1	0	1	0	0	1	0	1	1	0	1	0	0	0	0	0	0	0	0	4	0	4	2	0.00824074	5	5	5	5	5	7	8	5	8	8	10	1
572	2903	2757	44737.8	44737.8	20	1	11	2	2	2	4	2	2	1	2	1	2	2	2	2	1	1	2	3	2	2	2	1	2	2	2	1	32	14	10	11	0.00421296	2	5	7	8	7	6	5	4	9	1	8	7
573	12	243	44715.5	44715.6	20	0	1	2	2	0	4	1	0	0	0	0	1	0	0	0	0	0	0	0	1	0	0	0	1	0	0	0	4	0	0	3	0.0127894	3	2	0	0	1	3	4	2	7	6	5	1
574	3428	1119	44659.8	44659.8	20	0	13	2	2	0	4	0	0	0	0	0	0	0	2	0	0	0	0	0	0	0	0	0	0	0	0	0	0	0	0	2	0.00868056	6	7	8	7	5	7	3	0	8	10	9	0
575	728	489	44738.6	44738.6	20	1	3	2	2	4	2	0	0	2	0	2	0	0	1	0	2	1	1	1	0	0	2	1	0	0	0	0	10	0	10	3	0.0218866	8	9	9	9	10	0	2	1	1	1	1	8
576	1967	526	44655.9	44655.9	20	0	7	2	2	4	2	1	1	0	1	0	1	1	1	1	0	1	1	1	1	1	1	0	1	1	1	0	13	7	2	6	0.0194907	5	6	6	6	5	4	5	5	6	7	6	4
577	2889	2742	44736	44736	20	0	11	2	2	2	4	0	0	0	0	0	0	0	0	0	0	0	0	0	0	0	0	0	0	0	0	0	0	0	0	0	0.00460648	8	10	7	10	10	5	5	5	5	5	5	8
578	1112	293	44655.6	44655.6	20	0	4	2	2	1	4	0	0	0	0	0	0	0	1	0	0	0	0	0	0	0	0	0	0	0	0	0	0	0	0	1	0.00615741	4	2	2	0	3	10	9	8	8	10	4	3
579	1114	355	44655.6	44655.6	20	0	4	2	2	1	4	0	0	0	0	0	0	0	0	0	0	0	0	0	0	0	0	0	0	0	0	0	0	0	0	0	0.00299769	2	3	0	0	3	4	4	4	5	5	5	0
580	402	751	44738.8	44738.8	20	0	3	2	2	4	4	0	1	0	0	0	0	0	0	0	0	0	0	0	0	0	0	0	0	0	0	0	0	0	0	0	0.0123611	0	4	0	3	4	0	4	4	4	5	5	0
581	1322	562	44656.7	44656.7	20	0	4	2	2	1	4	0	0	0	0	0	0	0	0	0	0	0	1	0	0	0	0	0	0	0	0	0	0	0	0	1	0.00622685	6	10	3	5	0	3	3	2	5	6	3	0
582	2901	2697	44735.7	44735.7	20	0	11	2	2	2	0	0	1	0	0	0	0	0	0	0	0	0	0	0	0	0	0	0	0	0	0	0	0	0	0	0	0.00923611	10	10	5	8	7	4	10	10	10	10	10	10
583	1138	326	44655.6	44655.6	20	0	4	2	2	1	4	0	0	1	0	1	0	0	1	0	1	0	0	0	0	0	0	0	0	0	1	0	3	0	3	1	0.00763889	8	8	5	7	4	4	5	4	5	5	4	7
584	1091	341	44655.6	44655.6	20	0	4	2	2	1	4	0	1	0	0	0	0	0	0	0	0	0	0	0	0	0	0	0	0	0	1	0	0	0	0	0	0.00974537	9	8	6	7	4	6	6	6	6	6	6	4
585	3149	1008	44661.5	44661.5	20	0	12	2	2	1	4	0	0	0	0	0	0	0	1	0	0	0	0	0	0	0	0	0	0	0	1	0	0	0	0	1	0.00653935	10	10	3	2	2	5	5	5	10	10	6	0
586	4645	1316	44676.7	44676.7	20	0	18	2	2	2	4	0	1	0	0	0	0	0	0	0	0	0	0	0	0	0	0	0	0	0	0	0	0	0	0	0	0.0145255	2	4	1	1	1	7	7	7	7	7	7	2
587	1187	327	44655.6	44655.6	20	0	4	2	2	1	4	0	0	0	0	0	0	0	0	0	0	0	0	0	0	0	0	0	0	0	0	0	0	0	0	0	0.00751157	5	9	0	1	1	7	8	8	9	9	9	1
588	1613	2005	44673.8	44673.8	20	0	6	2	2	2	4	0	1	0	0	0	0	0	1	0	0	0	0	0	0	0	0	0	0	0	0	0	0	0	0	1	0.0117361	6	5	3	7	5	5	7	6	5	7	10	6
589	1165	430	44655.6	44655.6	20	0	4	2	2	1	1	0	0	0	0	0	0	0	0	1	0	0	1	0	0	0	0	0	0	0	0	0	0	0	0	1	0.00763889	8	9	7	7	6	5	5	5	5	5	5	5
590	1094	321	44655.6	44655.6	20	0	4	2	2	2	4	0	0	0	0	0	0	0	0	0	0	1	1	0	0	0	2	1	0	0	0	1	4	0	4	2	0.00340278	5	6	5	6	6	2	3	2	2	3	3	4
591	888	5	44654.6	44654.6	20	0	4	2	2	1	4	1	1	1	1	1	1	1	1	1	1	1	1	1	1	1	1	1	1	1	1	0	17	7	6	6	0.00592593	7	10	6	6	10	0	0	0	1	1	0	0
592	4995	63	44655.8	44655.8	20	0	19	0	0	0	0	0	0	0	0	0	0	0	0	0	0	0	0	0	0	0	0	0	0	0	0	0	0	0	0	0	0.00728009	5	10	1	6	4	4	5	4	5	8	4	4
593	4763	1878	44678.7	44678.7	20	0	18	0	0	2	4	0	0	0	0	0	0	0	0	0	0	0	0	0	0	0	0	0	0	0	0	0	0	0	0	0	0.0062037	5	5	4	5	4	5	5	5	5	5	5	3
594	4999	74	44655.8	44655.8	20	0	19	0	0	0	0	0	0	0	0	0	0	0	0	0	0	0	0	0	0	0	0	0	0	0	0	0	0	0	0	0	0.0059375	5	8	0	0	4	10	8	0	9	10	10	0
595	4989	231	44655.8	44655.8	20	0	19	0	0	0	0	0	0	0	0	0	0	0	0	0	0	0	0	0	0	0	0	0	0	0	0	0	0	0	0	0	0.023044	0	0	0	0	0	0	0	0	0	0	0	0
596	4875	23	44655.7	44655.8	20	0	19	1	0	0	0	0	0	0	0	0	0	0	0	0	0	0	0	0	0	0	0	0	0	0	0	0	0	0	0	0	0.0101157	5	5	7	6	5	6	10	9	5	5	5	3
597	5004	49	44655.8	44655.8	20	0	19	1	0	0	0	0	1	0	0	0	0	0	0	0	0	0	0	0	0	0	0	0	0	0	0	0	0	0	0	0	0.00523148	10	5	5	8	9	3	8	1	2	2	2	10
598	4983	295	44655.8	44655.8	20	0	19	1	1	0	0	0	0	0	0	0	0	0	0	0	0	0	0	0	0	0	0	0	0	0	0	0	0	0	0	0	0.00771991	10	10	6	7	10	0	6	4	2	0	0	7
599	2915	2718	44735.8	44735.8	20	0	11	1	1	2	4	1	0	0	0	0	1	0	0	0	0	0	1	0	1	0	1	0	1	0	0	0	5	0	1	4	0.0046412	7	9	8	8	10	6	6	5	6	9	6	4
600	137	123	44715.4	44715.4	20	0	1	1	1	4	4	0	3	2	3	2	0	3	3	3	2	3	3	1	0	3	1	1	0	3	3	1	31	21	10	9	0.00893519	10	8	8	8	10	0	0	2	0	0	0	8
601	2382	2480	44698.7	44698.7	20	0	9	1	1	4	4	1	0	0	0	0	0	0	0	0	0	1	1	2	0	0	0	0	0	0	0	0	3	0	2	3	0.00935185	7	8	7	8	9	6	6	6	6	6	6	7
602	444	692	44738.8	44738.8	20	0	3	1	1	4	4	0	0	0	0	0	0	0	0	0	0	0	0	0	0	2	0	0	0	0	0	0	0	0	0	0	0.0114468	2	3	0	1	1	8	8	8	10	9	9	0
603	4765	1393	44677.5	44677.5	20	0	18	1	1	1	1	1	0	1	0	1	0	0	0	0	1	0	0	0	0	0	0	0	0	0	0	0	4	0	3	1	0.0109259	5	5	4	6	8	3	3	5	4	4	6	5
604	3267	1006	44661.4	44661.5	20	0	12	1	1	1	4	0	1	0	0	0	0	0	0	0	0	0	0	0	0	0	0	0	0	0	0	0	0	0	0	0	0.0260417	5	5	0	1	2	5	7	5	8	7	5	2
605	3855	2046	44742.5	44742.5	20	0	14	1	1	0	1	0	0	0	0	0	0	0	0	0	0	0	0	0	0	1	0	0	0	0	0	0	0	0	0	0	0.00686343	10	7	7	7	7	4	8	4	5	5	6	4
606	1315	591	44656.7	44656.7	20	0	4	1	1	1	1	1	0	0	0	0	0	0	0	0	0	0	0	0	0	0	0	0	0	0	0	0	1	0	0	1	0.0162153	4	3	1	3	0	8	7	7	6	8	5	2
607	1691	1738	44666.6	44666.6	20	0	6	0	2	0	0	1	1	1	0	1	0	0	0	0	1	0	1	0	0	1	0	0	0	0	0	0	4	0	3	2	0.00804398	6	10	0	5	6	0	0	0	1	3	2	10
608	407	836	44738.9	44738.9	20	0	3	2	1	4	4	0	0	0	0	0	0	0	0	0	0	0	0	0	0	1	1	0	0	0	0	0	1	0	1	0	0.0125116	1	6	3	1	3	3	4	4	6	3	3	1
609	3461	1547	44664.8	44664.8	20	0	13	2	1	1	4	0	0	0	0	0	0	0	1	0	0	0	1	0	0	0	0	0	0	0	0	0	0	0	0	2	0.0109028	5	5	1	1	3	5	6	5	8	7	7	3
610	2288	749	44658.7	44658.7	20	0	8	2	1	4	4	2	0	0	0	0	0	0	0	0	0	0	0	0	0	0	0	0	0	0	0	0	2	0	0	2	0.0101389	7	8	5	5	6	3	5	5	5	5	5	5
611	1120	401	44655.6	44655.6	20	0	4	1	2	1	1	1	2	3	2	3	1	2	2	2	3	1	2	2	2	2	2	1	1	2	2	1	34	14	15	9	0.00496528	10	10	10	10	10	0	0	0	0	0	0	7
612	4518	1618	44678.3	44678.3	20	0	17	2	1	4	4	0	0	0	0	0	0	0	0	0	0	0	0	0	0	0	0	0	0	0	0	0	0	0	0	0	0.00708333	9	10	2	5	5	5	5	5	5	5	5	5
613	2286	794	44658.7	44658.7	20	0	8	2	1	4	4	0	1	3	1	3	3	1	1	1	3	1	1	2	1	1	1	0	1	1	1	1	25	7	13	7	0.00986111	10	10	5	10	10	5	9	5	9	5	10	10
614	2073	678	44656.6	44656.6	20	0	7	2	2	1	2	1	1	3	1	3	1	1	2	1	3	1	1	0	1	1	1	0	1	1	1	1	22	7	11	7	0.0249884	10	10	9	9	9	4	9	3	9	10	10	8
615	1602	1997	44673.8	44673.8	20	0	6	2	2	2	0	2	1	1	1	1	1	1	1	1	1	1	1	1	1	1	1	1	1	1	1	1	19	7	7	7	0.00487269	5	5	5	5	5	5	5	5	5	5	5	5
616	1179	462	44655.7	44655.7	20	0	4	2	2	1	4	3	0	1	0	1	0	0	1	0	1	0	1	1	0	0	1	0	0	0	0	0	8	0	5	5	0.00898148	10	10	8	9	7	5	6	5	5	4	4	10
617	1204	369	44655.6	44655.6	20	0	4	2	2	1	4	0	0	0	0	0	0	0	0	0	0	0	0	0	0	0	0	0	0	0	0	0	0	0	0	0	0.0111458	6	6	0	0	0	6	6	5	6	8	8	0
618	2908	2705	44735.7	44735.7	20	0	11	1	1	2	4	0	1	0	1	0	1	1	1	1	0	1	0	1	0	1	1	0	1	1	1	0	11	7	2	3	0.00561343	8	10	8	7	9	5	5	5	7	5	5	7
619	4638	1319	44676.7	44676.7	20	0	18	1	0	1	4	1	0	1	0	1	0	0	0	0	1	0	0	0	0	0	0	0	0	0	0	0	4	0	3	1	0.00936343	2	3	0	0	1	3	10	0	10	9	10	4
620	2319	2458	44698.7	44698.7	20	0	9	1	1	4	4	1	0	0	0	0	0	0	1	0	0	0	0	0	1	1	0	0	1	0	0	0	3	0	0	3	0.00878472	5	7	3	2	8	4	4	4	5	5	4	3
621	4764	1390	44677.4	44677.4	20	0	18	0	1	2	4	0	0	0	0	0	0	0	1	0	0	0	1	1	1	0	0	1	1	0	0	1	5	0	3	3	0.036169	9	5	8	5	5	5	7	5	7	9	6	7
622	3741	2126	44742.6	44742.6	20	0	14	2	1	2	1	1	1	0	1	0	0	1	1	1	0	0	0	1	0	1	0	0	1	1	1	0	10	7	1	2	0.00484954	4	6	0	0	3	3	4	2	2	4	3	3
623	3830	2042	44742.4	44742.5	20	0	14	1	1	0	1	1	0	1	0	1	0	0	1	0	1	1	1	1	1	0	0	0	0	0	0	0	6	0	4	5	0.00756944	4	6	2	6	5	3	4	3	4	4	4	6
624	4324	2226	44684.7	44684.7	20	0	16	2	1	1	1	1	1	1	1	1	1	1	1	1	1	1	0	0	0	1	0	1	0	1	1	0	13	7	4	4	0.0149653	5	3	0	0	0	5	5	3	5	10	7	0
625	2658	2069	44680.5	44680.5	20	1	10	2	1	1	1	0	0	0	0	0	0	0	1	0	0	0	0	0	0	0	0	0	0	0	0	0	0	0	0	1	0.00743056	7	5	1	6	6	7	5	5	5	5	7	9
626	1423	1354	44660.6	44660.6	20	0	5	2	2	4	4	1	2	3	2	3	1	2	3	2	3	2	2	2	2	2	3	2	2	2	2	0	36	14	16	11	0.0115509	9	8	10	10	9	4	2	2	1	0	1	10
627	705	700	44738.8	44738.8	20	0	3	2	1	4	4	0	0	0	0	0	0	0	0	0	0	0	0	0	0	0	0	0	0	0	0	0	0	0	0	0	0.010787	4	5	0	1	3	8	7	7	8	10	9	3
628	883	144	44654.6	44654.6	20	0	4	2	2	1	4	1	1	1	1	1	0	1	2	1	1	1	2	2	0	1	3	0	0	1	1	0	16	7	8	6	0.0158912	8	9	6	8	5	3	0	1	4	5	1	7
629	4509	1857	44678.6	44678.7	20	0	17	2	2	1	1	1	1	2	1	2	1	1	1	1	2	1	1	1	1	1	1	1	2	1	1	1	22	7	10	6	0.061169	5	8	5	5	8	5	5	5	5	5	5	5
630	2055	634	44656.5	44656.5	20	0	7	2	1	1	1	1	0	0	0	0	0	0	0	0	0	0	0	0	0	0	0	0	0	0	0	0	1	0	0	1	0.0077662	4	2	0	0	0	2	6	0	4	5	5	0
631	151	124	44715.4	44715.4	20	0	1	2	1	4	4	2	1	1	1	1	1	1	2	1	1	1	2	1	0	1	1	0	0	1	1	0	15	7	5	8	0.0090625	8	6	4	9	6	2	2	2	4	4	4	7
632	4517	1819	44678.6	44678.6	20	0	17	2	1	4	4	1	0	0	0	0	0	0	0	0	0	0	0	0	0	0	0	0	0	0	2	0	1	0	0	1	0.010625	5	5	3	2	3	10	10	5	10	10	9	5
633	3871	2099	44742.5	44742.5	20	1	14	2	1	0	1	1	0	0	0	0	0	0	0	0	0	0	1	0	0	0	0	0	0	0	2	0	1	0	0	2	0.0122106	6	6	6	6	6	7	8	7	5	7	7	6
634	3869	2104	44742.5	44742.5	20	0	14	1	1	1	1	1	0	0	0	0	0	0	0	0	0	0	0	0	0	0	0	0	0	0	0	0	1	0	0	1	0.0151042	5	6	3	3	4	5	5	4	8	4	5	2
635	2065	655	44656.6	44656.6	20	0	7	2	1	2	4	1	2	1	2	1	2	2	2	2	1	1	2	1	1	2	1	0	1	2	2	0	24	14	5	9	0.015162	10	7	8	7	10	5	5	5	7	9	7	8
636	4113	1509	44662.8	44662.8	20	0	15	0	0	2	0	0	0	0	0	0	0	0	0	0	0	0	0	1	0	0	0	0	0	0	0	0	1	0	1	0	0.0231597	10	10	4	5	5	4	4	4	4	6	6	5
637	2531	1789	44678.5	44678.5	20	0	10	2	1	4	4	0	0	0	0	0	0	0	0	0	0	0	0	0	0	0	0	0	0	0	0	0	0	0	0	0	0.0280208	0	0	0	0	0	2	2	0	3	7	3	0
638	3593	991	44659.4	44659.5	20	0	13	2	2	2	1	0	0	0	0	0	0	0	0	0	0	0	0	0	0	0	0	0	1	0	0	0	1	0	0	0	0.130868	0	2	1	0	0	1	3	1	4	2	1	0
639	2648	2064	44680.5	44680.5	20	0	10	2	2	1	4	1	1	1	1	1	1	1	2	1	1	1	1	0	0	1	1	0	0	1	1	0	13	7	4	6	0.018831	9	10	7	9	9	5	6	7	8	8	8	9
640	2284	707	44656.7	44656.7	20	0	8	1	1	1	4	0	0	0	0	0	0	0	0	0	0	0	0	0	0	0	0	0	1	0	0	0	1	0	0	0	0.00640046	10	8	5	9	7	4	4	4	4	4	4	7
641	3752	2184	44742.8	44742.8	20	0	14	2	1	2	1	0	0	0	0	0	0	0	1	0	0	1	1	1	0	0	0	0	0	0	0	0	1	0	1	3	0.0100926	6	7	7	5	5	5	6	5	5	5	5	7
642	1961	497	44655.9	44655.9	20	0	7	2	2	1	2	2	1	1	0	1	0	0	2	0	1	0	0	2	0	0	0	1	1	0	0	1	10	0	7	4	0.00804398	10	10	7	10	10	2	3	2	3	3	3	7
643	3865	2115	44742.5	44742.5	20	0	14	2	2	2	1	0	1	0	0	0	0	0	0	0	0	0	0	0	0	0	0	0	0	0	0	0	0	0	0	0	0.0417361	3	3	3	0	0	8	7	6	9	10	9	0
644	3694	476	44656.5	44656.6	20	0	14	2	1	2	4	0	1	1	0	1	0	0	0	0	1	0	1	0	1	0	0	0	0	0	0	0	4	0	3	2	0.00930556	8	5	4	7	8	7	5	5	6	5	5	6
645	4442	1554	44677.9	44677.9	20	0	17	1	1	0	0	0	0	0	0	0	1	0	0	0	0	0	0	0	0	0	0	0	0	0	0	0	1	0	0	1	0.016331	3	4	3	3	4	8	9	5	9	5	10	3
646	135	168	44715.4	44715.4	20	0	1	1	1	4	1	1	0	0	0	0	0	0	1	1	0	0	1	0	0	2	0	0	0	0	0	0	1	0	0	3	0.0164352	6	7	4	5	0	5	5	5	5	7	7	1
647	1973	515	44655.9	44655.9	20	0	7	1	1	1	1	1	0	0	0	0	0	0	0	0	0	0	0	0	0	0	0	0	0	0	0	0	1	0	0	1	0.00496528	5	3	0	5	0	0	10	10	7	7	4	10
648	696	452	44738.6	44738.6	20	0	3	2	1	0	4	1	0	1	0	1	1	0	1	0	1	1	1	1	1	0	1	1	1	0	0	0	10	0	6	6	0.0110995	8	10	7	7	7	6	7	6	6	6	5	6
649	2067	581	44655.9	44656	20	0	7	2	2	1	1	2	1	2	1	2	1	1	1	1	2	1	1	1	1	1	1	0	1	1	1	0	20	7	8	7	0.00699074	10	10	10	10	10	5	10	5	5	5	5	5
650	2318	2416	44689.9	44689.9	20	0	9	2	1	4	4	0	0	0	0	0	1	0	1	0	0	0	0	1	2	0	1	0	2	0	0	0	7	0	2	4	0.00962963	5	8	6	6	8	5	4	4	5	5	5	2
651	441	653	44738.8	44738.8	20	0	3	2	1	4	4	1	0	1	0	1	1	0	1	0	1	1	1	1	0	0	1	0	1	0	0	0	8	0	5	5	0.0220602	5	4	3	3	6	5	4	4	4	5	5	5
652	2539	2013	44679.5	44679.5	20	0	10	2	2	4	4	0	0	0	0	0	0	0	0	0	0	0	0	0	0	0	0	0	0	0	0	0	0	0	0	0	0.0105208	4	2	0	2	0	7	7	4	6	10	6	4
653	2655	1945	44678.6	44678.8	20	0	10	1	1	1	1	3	1	0	1	0	1	1	1	1	0	1	1	1	0	1	1	1	1	1	1	1	16	7	4	7	0.202801	7	7	5	7	9	4	3	4	3	3	6	6
654	726	496	44738.7	44738.7	20	0	3	2	1	4	4	1	1	0	1	0	1	1	1	1	0	1	1	1	1	1	1	0	1	1	1	0	13	7	2	6	0.00909722	4	6	2	3	7	5	5	4	4	4	4	7
655	4757	1913	44678.7	44678.7	20	0	18	1	0	2	2	1	0	0	0	0	0	0	0	0	0	0	0	0	0	0	0	0	0	0	0	0	1	0	0	1	0.00900463	2	3	0	1	1	8	10	9	10	10	10	0
656	3147	1017	44661.7	44661.7	20	0	12	1	1	1	1	0	0	0	0	0	0	0	0	0	0	0	0	0	0	0	0	0	0	0	0	0	0	0	0	0	0.0213542	5	5	0	3	3	5	5	4	5	8	5	1
657	4111	1501	44662.8	44662.8	20	0	15	1	1	4	4	0	0	0	0	0	0	0	1	0	0	0	0	0	0	0	0	0	0	0	0	0	0	0	0	1	0.0123495	2	6	0	2	3	8	6	6	6	7	6	2
658	4439	1508	44677.9	44677.9	20	0	17	1	1	4	4	1	1	1	1	1	2	1	1	1	1	1	1	1	1	1	0	0	1	1	1	0	16	7	4	7	0.0106597	5	4	4	7	8	5	7	6	8	7	6	3
659	4519	1802	44678.6	44678.6	20	0	17	2	1	0	4	0	0	1	0	1	0	0	0	0	1	0	0	0	0	0	0	0	0	0	0	0	3	0	3	0	0.00761574	2	3	0	2	4	10	10	10	10	10	7	4
660	1724	1857	44666.9	44666.9	20	0	6	2	2	1	4	2	0	0	0	0	0	0	1	0	0	0	1	1	1	0	1	0	1	0	0	0	6	0	2	5	0.0108449	6	7	4	7	6	5	5	5	4	4	5	5
661	1569	1331	44660.5	44660.5	20	0	5	1	1	4	4	1	0	0	0	0	0	0	0	0	0	0	1	1	0	1	0	0	0	0	0	0	2	0	1	2	0.0152431	8	3	2	6	6	5	7	7	7	7	6	8
662	1148	334	44655.6	44655.6	20	1	4	2	2	1	4	1	0	0	0	0	0	0	0	0	0	0	1	0	0	0	0	0	0	0	0	0	1	0	0	2	0.00853009	5	6	2	4	2	3	6	6	7	7	7	2
663	436	673	44738.8	44738.8	20	0	3	2	1	4	4	2	0	2	0	2	1	0	1	0	2	1	2	1	1	0	0	0	0	0	0	0	11	0	7	8	0.00888889	8	5	3	8	1	4	1	1	6	4	4	5
664	2307	2310	44686.7	44686.7	20	0	9	2	2	4	4	1	0	1	0	1	0	0	0	0	1	0	1	2	0	0	1	1	3	0	0	1	12	0	8	2	0.011794	7	10	6	7	9	6	4	3	5	3	2	8
665	1116	363	44655.6	44655.6	20	0	4	1	2	1	4	0	0	0	0	0	0	0	1	0	0	0	0	0	0	0	1	0	0	0	0	0	1	0	1	1	0.0109954	7	4	4	6	3	8	7	7	7	8	8	3
666	2473	2306	44686.7	44686.7	20	0	9	2	2	0	4	1	0	1	0	1	1	0	0	0	1	1	1	2	0	0	1	0	1	0	0	0	9	0	6	4	0.00767361	10	10	10	10	10	5	2	1	2	2	2	10
667	748	485	44738.5	44738.6	20	0	3	1	1	1	4	2	2	2	2	2	1	2	3	2	2	2	2	2	2	2	2	1	1	2	2	0	31	14	11	12	0.0337963	6	4	4	3	8	4	4	4	4	6	4	6
668	419	98	44684	44684	20	0	3	2	1	4	4	0	1	0	1	0	0	1	1	1	0	1	1	1	1	1	1	0	0	1	1	0	10	7	2	4	0.0128935	8	8	6	7	5	6	7	6	8	8	8	6
669	2290	801	44658.7	44658.7	20	0	8	2	1	4	4	0	0	0	0	0	0	0	0	0	0	0	0	0	1	0	1	0	0	0	0	0	2	0	1	1	0.0159954	3	0	0	0	3	5	5	4	5	6	6	0
670	1106	414	44655.6	44655.6	20	0	4	2	2	1	4	1	1	1	1	1	0	1	1	1	1	1	1	1	1	1	1	1	1	1	1	0	16	7	6	5	0.0161343	10	10	0	10	0	7	10	7	10	10	7	8
671	3126	1030	44661.8	44661.8	20	0	12	2	2	1	4	1	0	0	0	0	0	0	0	0	0	0	1	1	0	0	0	0	1	0	0	0	3	0	1	2	0.0114005	9	8	2	7	9	7	7	7	7	7	6	5
672	2963	1092	44663.8	44663.8	20	0	12	2	2	2	2	0	0	0	0	0	0	0	0	0	0	0	0	0	0	0	0	0	0	0	0	0	0	0	0	0	0.0121875	5	8	2	2	4	8	7	7	7	9	8	1
673	1100	357	44655.6	44655.6	20	0	4	2	2	1	4	0	0	0	0	0	0	0	0	0	0	0	0	0	0	0	0	0	0	0	0	0	0	0	0	0	0.00291667	2	1	0	1	0	6	7	7	8	8	6	0
674	1124	365	44655.6	44655.6	20	0	4	2	2	2	0	0	1	0	0	0	0	0	0	0	0	0	0	0	0	1	0	0	0	0	0	0	0	0	0	0	0.0106597	7	10	6	4	8	2	0	0	3	8	2	2
675	4987	312	44655.8	44655.8	20	0	19	1	1	0	0	1	0	0	0	0	0	0	1	0	0	0	0	0	0	0	0	0	1	0	0	0	2	0	0	2	0.0132755	3	2	0	1	1	5	5	5	5	5	5	1
676	2975	1073	44663.7	44663.7	20	0	12	2	2	2	4	1	0	1	0	1	1	0	0	0	1	0	1	1	0	0	0	1	1	0	0	1	9	0	6	3	0.0114236	7	6	3	2	10	3	3	3	3	4	4	4
677	4136	1495	44662.8	44662.8	20	1	15	1	1	1	4	2	1	1	1	1	1	1	2	1	1	1	2	1	1	1	1	0	0	1	1	0	16	7	5	9	0.0258218	9	10	9	9	8	2	6	2	6	2	4	8
678	4103	1480	44662.7	44662.7	20	0	15	2	1	0	4	1	0	1	0	1	1	0	1	0	1	1	1	0	0	0	0	0	0	0	0	0	5	0	3	5	0.0170139	6	4	0	3	3	6	7	6	7	8	8	4
679	1131	450	44655.6	44655.7	20	0	4	2	2	2	2	0	0	0	0	0	0	0	0	0	0	0	0	0	0	0	0	0	0	0	0	0	0	0	0	0	0.0117593	8	7	0	7	5	2	8	5	5	6	5	5
680	3437	824	44659.4	44659.4	20	1	13	2	0	0	4	1	0	1	0	1	0	0	0	0	1	1	0	1	0	0	1	1	2	0	0	0	9	0	6	2	0.0084375	5	7	3	2	5	8	8	5	5	8	10	3
681	1580	1947	44670.6	44670.6	20	0	5	1	1	4	4	0	1	0	0	0	0	0	0	0	0	0	0	0	0	0	1	0	0	0	0	0	1	0	1	0	0.013206	4	2	0	2	5	4	3	1	2	9	4	0
682	698	464	44738.6	44738.6	20	0	3	2	1	0	0	0	1	0	1	0	0	1	1	1	0	1	1	0	1	1	0	0	0	1	1	0	8	7	0	4	0.0130903	8	5	3	7	5	5	5	3	5	4	5	6
683	3115	958	44660.9	44661	20	0	12	2	2	1	4	1	1	1	1	1	1	1	1	1	1	0	1	1	2	1	1	0	2	1	1	0	18	7	5	6	0.0142708	6	7	6	7	8	4	2	1	1	5	2	5
684	875	92	44654.6	44654.6	20	0	4	2	2	1	4	0	0	0	0	0	0	0	0	0	0	0	0	0	0	0	1	0	1	0	0	0	2	0	1	0	0.0115625	7	7	5	8	4	6	8	7	6	8	8	4
685	119	154	44715.4	44715.4	20	0	1	1	1	4	1	1	0	0	0	0	0	0	0	0	0	0	0	0	0	0	0	0	0	0	0	0	1	0	0	1	0.0152199	6	7	2	4	8	6	8	9	8	8	8	1
686	1719	1886	44667.4	44667.4	20	0	6	2	1	0	0	0	0	0	0	0	0	0	0	0	0	0	0	1	0	0	1	0	0	0	0	0	2	0	2	0	0.0143519	7	5	0	0	3	5	3	1	4	9	8	0
687	164	193	44715.4	44715.4	20	0	1	1	1	4	4	2	1	0	1	0	1	1	1	1	0	1	1	1	1	1	1	0	1	1	1	0	14	7	2	7	0.0139005	7	5	6	6	4	3	4	5	3	3	4	5
688	4382	2640	44720.4	44720.4	20	0	16	1	1	1	4	2	0	1	0	1	0	0	1	0	1	0	0	1	1	0	0	0	1	0	0	0	8	0	4	4	0.0302315	6	7	3	7	7	5	5	5	5	5	5	6
689	3981	913	44659.4	44659.4	20	0	15	1	1	1	2	0	0	0	0	0	0	0	0	0	0	0	0	0	0	0	0	0	0	0	0	0	0	0	0	0	0.0138657	8	8	2	5	5	10	9	10	10	10	10	2
690	2900	2701	44735.7	44735.7	20	0	11	1	1	1	1	2	1	1	1	1	0	1	2	1	1	1	1	2	1	1	1	1	3	1	1	1	21	7	8	7	0.00908565	8	9	6	8	10	5	5	5	5	5	5	8
691	2300	783	44658.7	44658.7	20	0	8	1	1	4	4	1	0	0	0	0	0	0	1	0	0	0	1	0	0	0	0	0	0	0	0	0	1	0	0	3	0.0119792	2	1	0	0	0	6	5	5	6	9	8	1
692	3119	1003	44661.4	44661.5	20	0	12	1	2	1	1	3	1	1	1	1	1	1	2	1	1	2	2	1	1	1	1	1	0	1	1	1	19	7	7	11	0.00929398	10	10	9	5	7	1	1	1	5	3	3	8
693	1135	325	44655.6	44655.6	20	0	4	1	2	1	4	1	0	1	0	1	0	0	1	0	1	1	1	1	1	0	0	0	0	0	0	0	6	0	4	5	0.00849537	8	3	2	5	9	5	7	4	7	4	4	7
694	1714	1753	44666.6	44666.6	20	0	6	2	1	0	4	0	0	0	0	0	0	0	0	0	0	0	1	0	0	0	1	0	1	0	0	0	2	0	1	1	0.0127199	2	0	0	0	5	2	2	2	8	6	6	1
695	2893	2750	44736.4	44736.4	20	0	11	1	1	2	4	1	0	0	0	0	0	0	1	0	0	0	1	1	0	0	0	0	0	0	0	0	2	0	1	3	0.0119213	6	4	2	5	3	5	5	5	5	5	5	5
696	3831	2119	44742.5	44742.5	20	0	14	2	1	0	1	2	1	2	1	2	1	1	1	1	2	2	2	2	1	1	1	1	0	1	1	2	23	7	12	9	0.0130324	7	9	9	8	9	3	3	2	1	2	3	9
697	4663	1277	44676.7	44676.7	20	0	18	0	2	1	4	0	0	0	0	0	2	0	1	0	0	0	0	0	0	0	0	0	1	0	0	0	3	0	0	3	0.0235995	2	0	0	0	0	10	8	7	10	10	10	0
698	727	441	44738.6	44738.6	20	1	3	2	1	1	4	1	1	1	1	1	1	1	1	1	1	1	1	1	1	1	1	0	2	1	1	1	18	7	6	6	0.00939815	7	8	6	9	9	5	4	3	5	5	5	5
699	1694	1750	44666.6	44666.6	20	0	6	2	1	0	4	0	0	1	0	1	0	0	1	0	1	0	1	1	0	0	0	0	0	0	0	0	4	0	4	2	0.0129861	5	6	5	6	6	5	5	4	6	5	5	6
700	1156	421	44655.6	44655.6	20	0	4	2	2	1	4	1	0	1	0	1	0	0	0	0	1	0	1	1	1	0	2	1	1	0	0	3	13	0	10	3	0.0123727	10	10	10	8	10	2	3	1	1	1	1	9
701	2074	436	44655.9	44655.9	20	0	7	1	1	1	1	3	0	2	0	2	1	0	0	0	2	0	1	2	1	0	1	2	1	0	0	1	18	0	12	6	0.00740741	5	5	5	5	5	5	5	5	5	5	5	5
702	2819	73	44735.6	44735.6	20	0	11	2	2	1	0	1	1	0	1	0	0	0	0	0	0	0	0	0	0	1	0	0	0	0	0	0	1	0	0	1	0.00670139	3	7	0	0	1	8	7	8	9	10	9	1
703	762	650	44738.8	44738.8	20	0	3	2	1	4	4	0	0	0	0	0	0	0	0	0	0	0	0	0	0	0	0	0	0	0	0	0	0	0	0	0	0.015706	2	5	2	2	2	7	7	7	5	10	10	2
704	3749	494	44656.6	44656.6	20	0	14	2	1	0	4	2	0	2	0	2	0	0	1	0	2	1	1	1	1	0	1	1	0	0	0	1	13	0	10	6	0.00899306	7	8	5	8	9	7	8	7	5	8	7	8
705	2669	2072	44680.5	44680.5	20	0	10	1	2	1	4	1	1	1	1	1	0	1	1	1	1	2	1	1	1	1	1	1	1	1	1	1	17	7	7	6	0.0232639	7	5	5	5	6	4	4	4	3	4	4	6
706	1966	556	44655.9	44655.9	20	0	7	2	1	1	4	1	1	0	1	0	0	1	1	1	0	1	2	1	0	1	0	0	1	1	1	0	10	7	1	5	0.0125116	5	5	7	6	5	6	5	3	4	4	4	5
707	775	867	44739.1	44739.1	20	1	3	2	2	4	4	1	3	2	3	2	1	3	3	3	2	3	3	2	2	3	2	2	2	3	3	2	41	21	14	13	0.00902778	10	10	10	10	10	5	5	5	5	5	5	5
708	3128	992	44661.4	44661.4	20	0	12	2	2	0	4	0	0	0	0	0	0	0	0	0	0	0	0	0	0	0	0	0	0	0	0	0	0	0	0	0	0.0108333	1	1	0	0	2	8	5	5	8	9	9	0
709	1705	1752	44666.6	44666.6	20	0	6	1	2	2	1	0	1	0	1	0	0	1	1	1	0	1	1	1	1	1	0	1	1	1	1	0	11	7	2	4	0.0125347	6	5	5	5	5	4	6	4	6	4	4	6
710	373	598	44738.8	44738.8	20	0	3	2	2	4	4	2	3	3	3	3	2	3	3	3	3	3	3	3	3	3	2	3	3	3	3	3	51	21	20	16	0.00847222	10	10	10	10	10	0	0	0	0	0	0	9
711	2966	1141	44663.8	44663.8	20	0	12	2	2	2	2	3	1	1	1	1	0	1	1	1	1	1	2	3	0	1	2	1	3	1	1	2	24	7	11	7	0.0101852	5	10	8	8	10	1	1	1	1	5	5	5
712	2317	2513	44698.8	44698.9	20	0	9	1	1	4	4	1	0	0	0	0	1	0	1	0	0	0	0	1	0	0	0	0	1	0	0	0	4	0	1	3	0.0154861	7	7	6	6	8	6	6	6	5	6	6	6
713	4868	118	44655.8	44655.8	20	0	19	1	1	0	0	1	0	0	0	0	0	0	0	0	0	0	0	0	0	0	0	0	0	0	0	0	1	0	0	1	0.00939815	8	7	3	8	6	7	7	7	7	7	7	7
714	4319	2214	44684.7	44684.7	20	0	16	2	1	1	4	1	0	1	0	1	0	0	0	0	1	0	0	0	0	0	0	0	0	0	0	0	4	0	3	1	0.0123032	9	5	4	8	9	6	9	5	9	9	9	6
715	1701	1805	44666.6	44666.7	20	0	6	2	1	0	4	0	1	0	1	0	0	1	0	1	0	0	0	0	0	1	0	0	2	1	1	0	9	7	0	0	0.00578704	5	5	5	5	5	5	5	5	5	5	5	5
716	3856	2093	44742.5	44742.5	20	0	14	1	1	1	1	2	1	1	1	1	1	1	2	1	1	2	2	1	1	1	1	1	1	1	1	3	21	7	9	10	0.00710648	8	8	5	5	10	6	6	6	6	6	6	6
717	144	134	44715.4	44715.4	20	0	1	1	1	4	4	0	0	0	0	0	1	0	1	0	0	0	1	0	0	0	0	0	1	0	0	0	2	0	0	3	0.0130324	1	1	0	0	0	4	4	4	4	4	4	0
718	738	459	44738.6	44738.6	20	0	3	1	1	4	1	1	1	1	0	1	1	0	0	0	1	1	1	1	0	1	0	0	1	0	0	0	7	0	4	4	0.00996528	6	8	3	6	5	4	5	3	6	5	5	4
719	772	475	44738.6	44738.6	20	0	3	2	1	0	0	1	0	1	0	1	1	0	1	0	1	1	0	0	1	0	0	0	0	0	0	0	6	0	3	5	0.0162847	6	3	0	2	3	4	2	2	2	3	3	1
720	3451	1068	44659.7	44659.7	20	0	13	2	1	1	4	0	0	1	1	1	0	0	0	0	1	0	0	1	0	1	0	0	0	0	0	0	4	0	4	0	0.0084838	9	10	6	8	8	5	6	5	7	5	5	7
721	1697	1816	44666.7	44666.7	20	0	6	2	1	0	4	1	0	0	0	0	0	0	1	0	0	0	0	1	0	0	0	0	0	0	0	0	2	0	1	2	0.00983796	5	5	4	6	4	6	7	7	6	5	5	4
722	3991	899	44659.4	44659.4	20	0	15	2	1	1	4	0	0	1	0	1	0	0	1	0	1	1	1	0	0	0	0	0	0	0	0	0	3	0	3	3	0.0159606	8	8	2	5	2	5	5	5	7	5	6	4
723	1102	336	44655.6	44655.6	20	0	4	2	2	1	1	2	1	1	1	1	0	1	2	1	1	1	1	2	2	1	1	1	1	1	1	1	20	7	8	8	0.00805556	9	8	9	9	10	4	4	4	4	7	5	9
724	153	177	44715.4	44715.4	20	0	1	1	1	4	1	1	1	1	1	1	1	1	1	1	1	1	1	1	1	1	1	0	1	1	1	0	16	7	5	6	0.0170718	7	5	7	7	3	3	3	3	3	4	4	4
725	4994	50	44655.8	44655.8	20	0	19	1	0	0	0	0	1	0	1	0	1	1	2	1	0	0	0	1	0	1	1	1	1	1	1	0	12	7	3	3	0.0143519	6	6	1	6	5	5	5	5	6	6	5	7
726	1700	1848	44666.8	44666.8	20	0	6	1	1	0	2	1	0	0	0	0	0	0	0	0	0	0	1	1	0	0	0	0	0	0	0	0	2	0	1	2	0.0114236	8	6	1	6	8	5	7	5	8	7	7	5
727	4755	1933	44678.7	44678.8	20	0	18	1	1	2	4	0	0	0	0	0	0	0	0	0	0	0	0	0	0	0	0	0	0	0	0	0	0	0	0	0	0.0153472	5	6	3	3	5	6	5	6	6	6	6	3
728	3828	2071	44742.5	44742.5	20	0	14	2	0	0	1	0	0	0	0	0	0	0	0	1	0	0	1	0	0	0	0	0	0	0	0	0	0	0	0	1	0.0065625	5	8	0	5	7	2	8	6	8	5	10	4
729	3108	1056	44662.4	44662.4	20	0	12	0	2	1	1	1	0	1	0	1	0	0	0	0	1	0	0	0	0	0	0	1	1	0	0	1	7	0	5	1	0.0119792	5	5	4	6	5	7	5	6	6	7	7	4
730	1702	1817	44666.7	44666.7	20	0	6	2	1	0	4	0	0	0	0	0	1	0	0	0	0	0	0	0	0	0	0	0	1	0	0	0	2	0	0	1	0.00797454	7	6	4	5	1	9	7	5	6	10	8	2
731	1181	313	44655.6	44655.6	20	0	4	2	1	1	1	1	0	0	0	0	0	0	0	0	0	0	0	0	0	0	0	0	0	0	0	0	1	0	0	1	0.00753472	8	7	5	7	7	7	7	7	8	7	7	6
732	4114	1505	44662.8	44662.8	20	0	15	2	2	0	4	2	2	0	0	0	0	0	0	0	0	0	0	0	0	0	0	0	0	0	0	0	2	0	0	2	0.00938657	5	4	0	1	3	8	7	7	8	9	8	4
733	22	312	44715.6	44715.7	20	0	1	2	2	4	4	1	0	0	0	0	0	0	0	0	0	0	0	0	0	0	0	0	1	0	0	0	2	0	0	1	0.0141088	10	7	3	3	10	5	4	3	3	3	3	3
734	126	211	44715.4	44715.4	20	0	1	1	1	4	4	0	1	0	1	0	0	1	1	1	0	1	1	1	1	1	1	0	1	1	1	0	11	7	2	4	0.0264352	5	8	0	2	0	5	6	5	5	5	5	2
735	4441	1487	44677.9	44677.9	20	0	17	2	1	4	2	1	1	2	1	2	1	1	2	1	2	1	1	3	2	1	2	2	3	1	1	1	28	7	14	8	0.0156019	5	5	2	5	2	5	5	5	5	5	5	5
736	1178	375	44655.6	44655.6	20	0	4	2	2	1	4	0	0	0	0	0	0	0	0	0	0	0	0	0	0	0	0	0	0	0	0	0	0	0	0	0	0.0110417	8	7	1	7	3	5	6	6	6	5	5	8
737	773	435	44738.6	44738.6	20	0	3	2	2	0	1	3	3	2	3	2	2	3	3	3	2	2	3	1	3	3	3	0	0	3	3	0	39	21	10	16	0.006875	10	10	10	10	10	0	3	3	3	2	3	10
738	1710	1754	44666.6	44666.6	20	0	6	2	2	0	4	0	0	1	0	1	0	0	1	0	1	1	0	0	1	0	0	0	0	0	0	0	4	0	3	3	0.0122338	7	6	0	6	5	8	9	8	8	8	8	4
739	3139	1033	44661.8	44661.8	20	0	12	1	1	1	1	1	0	2	0	2	1	0	1	0	2	1	1	1	1	0	1	0	0	0	0	0	11	0	8	6	0.00943287	7	9	8	10	10	0	4	4	4	3	4	8
740	2973	1175	44665	44665	20	0	12	2	2	2	2	3	1	2	1	2	2	1	2	1	2	1	2	3	2	1	2	1	2	1	1	2	30	7	14	12	0.00951389	8	10	10	9	10	4	3	3	2	4	4	7
741	1190	348	44655.6	44655.6	20	0	4	2	2	1	4	2	0	0	0	0	1	0	1	0	0	1	1	1	0	0	1	0	1	0	0	0	6	0	2	6	0.0102315	7	6	4	3	3	5	5	5	5	6	5	4
742	4858	219	44655.8	44655.8	20	0	19	1	1	0	4	0	0	0	0	0	0	0	0	0	0	0	0	0	0	0	0	0	0	0	0	0	0	0	0	0	0.0179167	7	4	0	2	2	5	8	8	9	9	10	3
743	2646	2107	44681.5	44681.5	20	0	10	2	2	1	4	0	0	0	0	0	1	0	1	0	0	1	0	0	0	0	0	0	0	0	0	0	1	0	0	3	0.0140394	2	2	1	1	3	9	9	5	7	8	8	2
744	2817	2479	44698.7	44698.7	20	1	11	1	1	2	1	2	2	2	2	2	1	2	3	2	2	2	2	1	1	2	2	1	1	2	2	1	30	14	11	11	0.00921296	8	10	10	8	10	3	0	2	0	2	2	6
745	1970	570	44655.9	44655.9	20	0	7	2	1	1	4	1	1	1	1	1	1	1	1	1	1	1	1	1	1	1	1	0	1	1	1	0	16	7	5	6	0.0109722	5	7	3	4	4	5	6	6	7	8	8	4
746	1715	1766	44666.6	44666.6	20	0	6	2	1	0	0	2	1	2	1	2	1	1	0	1	2	1	1	1	1	1	0	0	0	1	1	0	18	7	7	6	0.0110995	7	6	4	5	6	8	5	4	7	7	7	5
747	3287	1041	44659.6	44659.6	20	1	13	2	2	2	4	1	1	1	1	1	2	1	2	1	1	1	1	2	1	1	1	0	2	1	1	0	19	7	6	8	0.0107176	5	7	6	5	4	5	5	5	4	4	6	3
748	1964	572	44655.9	44656	20	0	7	2	1	1	1	0	0	1	0	1	1	0	0	0	1	0	0	0	0	0	0	0	0	0	0	0	4	0	3	1	0.0172801	5	7	0	1	0	10	8	8	6	7	7	0
749	2815	66	44735.6	44735.6	20	1	11	2	1	1	4	3	0	0	0	0	0	0	0	0	0	0	1	1	0	0	1	0	1	0	0	0	6	0	2	4	0.00709491	9	9	8	8	5	6	5	5	5	6	5	7
750	2754	2670	44724.6	44724.7	20	1	11	2	1	1	4	1	0	0	0	0	1	0	0	0	0	0	1	1	0	0	1	1	0	0	0	0	5	0	3	3	0.0121875	8	7	7	7	5	6	6	6	6	4	8	6
751	1712	1745	44666.6	44666.6	20	0	6	2	1	0	0	2	0	0	0	0	0	0	0	0	0	0	0	0	0	0	0	0	0	0	0	0	2	0	0	2	0.0100926	8	5	0	2	1	7	10	8	8	8	8	7
752	4115	1487	44662.7	44662.7	20	0	15	2	1	0	4	1	0	1	0	1	0	0	0	0	1	0	0	0	0	1	0	0	1	0	0	0	5	0	3	1	0.0124537	6	8	3	7	6	7	6	5	5	4	4	7
753	3823	2100	44742.5	44742.5	20	0	14	1	0	0	2	1	0	0	0	0	1	0	1	0	0	0	1	1	0	1	0	1	0	0	0	0	4	0	2	4	0.0139352	8	5	8	9	6	5	8	7	8	8	6	7
754	4397	2611	44720.4	44720.4	20	0	16	2	1	0	0	0	0	0	1	0	0	0	0	0	0	0	0	0	0	0	0	0	1	0	0	0	1	0	0	0	0.017581	6	4	1	4	0	5	5	3	7	8	7	0
755	1092	395	44655.6	44655.6	20	0	4	0	2	1	1	0	0	0	0	0	0	0	0	0	0	0	0	0	0	0	0	0	0	0	0	0	0	0	0	0	0.012662	10	7	0	4	8	4	6	5	5	4	4	4
756	4515	1622	44678.3	44678.3	20	0	17	1	1	1	2	1	0	0	0	0	0	0	0	0	0	0	1	2	0	0	1	1	2	0	0	0	7	0	4	2	0.0107755	9	5	2	6	10	2	7	4	8	7	9	4
757	722	443	44738.6	44738.6	20	0	3	2	1	4	4	1	1	0	1	0	0	1	1	1	0	0	0	1	1	1	0	0	1	1	1	0	11	7	1	3	0.00743056	5	10	0	3	5	5	5	5	5	5	5	7
758	741	477	44738.6	44738.6	20	0	3	2	1	0	4	2	0	1	0	1	0	0	1	0	1	0	1	1	0	0	0	1	0	0	0	1	8	0	6	4	0.00853009	7	6	5	5	5	6	5	5	5	5	7	3
759	1150	438	44655.6	44655.6	20	1	4	2	2	1	4	1	0	0	0	0	1	0	1	0	0	1	1	2	0	0	1	1	1	0	0	1	8	0	5	5	0.0170718	9	10	8	7	9	6	6	6	7	7	6	8
760	3466	1059	44659.7	44659.7	20	0	13	2	2	2	2	1	1	1	1	1	2	1	1	1	1	1	1	1	0	1	1	1	0	1	1	1	17	7	7	6	0.00881944	5	3	1	5	4	3	3	4	4	3	3	1
761	2909	2725	44735.8	44735.8	20	0	11	1	1	2	0	1	1	0	1	0	0	1	2	1	0	0	0	2	1	1	1	2	2	1	1	0	16	7	5	4	0.00717593	9	7	6	10	10	5	5	3	4	3	3	8
762	2298	734	44658.7	44658.7	20	0	8	2	1	0	4	0	0	0	0	0	1	0	1	0	0	0	0	0	0	0	0	0	1	0	0	0	2	0	0	2	0.0100579	3	0	0	0	0	8	7	8	7	10	9	0
763	725	869	44739.2	44739.2	20	0	3	2	1	4	4	1	2	1	0	1	0	0	1	0	1	1	1	0	1	0	0	0	1	0	0	0	6	0	3	5	0.00938657	7	8	3	6	7	5	5	4	5	7	5	5
764	1111	442	44655.6	44655.6	20	1	4	2	2	1	4	1	0	2	0	2	0	0	2	0	2	1	2	2	2	0	1	0	0	0	0	0	12	0	9	8	0.0114815	10	10	8	10	10	1	2	0	5	1	1	10
765	702	465	44738.6	44738.6	20	1	3	2	1	1	4	1	0	0	0	0	0	0	0	0	0	0	0	0	0	0	0	0	0	0	0	0	1	0	0	1	0.0137616	4	3	3	2	1	10	10	9	10	9	9	1
766	4762	1970	44679	44679	20	0	18	1	2	2	0	1	0	0	0	0	0	0	0	0	0	1	1	1	3	0	1	1	3	0	0	1	11	0	4	6	0.00890046	3	2	0	1	7	10	6	6	10	10	10	0
767	2476	2396	44687.6	44687.6	20	1	9	2	1	1	2	2	2	2	2	2	2	2	1	2	2	2	2	2	2	2	2	2	2	2	2	2	36	14	14	11	0.00765046	7	9	6	6	8	1	3	2	5	5	5	7
768	162	176	44715.4	44715.4	20	0	1	2	1	4	2	1	0	1	0	1	1	0	1	0	1	1	2	1	1	0	1	0	1	0	0	0	9	0	5	7	0.0171181	10	10	6	10	6	5	3	3	4	5	5	10
769	3107	1021	44661.8	44661.8	20	0	12	1	2	2	4	1	2	2	2	2	1	2	2	2	2	2	3	2	2	2	2	0	2	2	2	0	30	14	10	11	0.0118056	10	8	8	8	10	5	3	2	2	3	3	9
770	1606	2025	44674.1	44674.1	20	0	6	2	2	2	4	0	0	0	0	0	0	0	0	0	0	0	1	0	1	0	2	1	0	0	0	0	4	0	3	2	0.0120949	10	5	2	8	10	0	2	1	3	0	0	8
771	1113	460	44655.6	44655.7	20	0	4	2	2	1	4	1	2	1	2	1	0	2	3	2	1	2	1	3	3	2	3	3	3	2	2	3	36	14	15	10	0.0610301	10	10	5	10	10	3	4	3	5	5	3	10
772	4993	543	44655.9	44655.9	20	0	19	1	1	0	4	0	0	0	0	0	0	0	1	0	0	0	1	1	0	0	1	1	0	0	0	0	3	0	3	2	0.026088	6	6	4	4	6	5	4	4	5	6	5	3
773	4123	1468	44662.7	44662.7	20	0	15	2	1	0	4	1	0	0	0	0	0	0	0	0	0	0	0	1	0	0	1	0	0	0	0	0	3	0	2	1	0.0113194	7	7	5	6	5	4	4	4	4	4	4	6
774	3742	2180	44742.7	44742.7	20	0	14	2	1	2	1	1	0	1	0	1	0	0	0	0	1	0	0	0	0	0	1	0	1	0	0	0	6	0	4	1	0.00966435	8	8	1	4	5	1	4	4	4	5	4	6
775	2641	1844	44678.6	44678.6	20	0	10	2	2	1	4	1	0	0	0	0	0	0	0	0	0	1	2	0	0	0	0	0	1	0	0	0	2	0	0	4	0.0156597	4	7	2	6	7	6	6	5	4	6	7	0
776	882	55	44654.6	44654.6	20	0	4	2	2	1	4	1	1	0	1	0	2	1	0	1	0	0	0	1	1	1	0	0	1	1	1	0	13	7	1	4	0.00787037	10	8	0	10	10	8	10	8	8	10	10	10
777	145	127	44715.4	44715.4	20	0	1	2	1	4	1	1	0	0	0	0	1	0	1	0	0	0	1	1	0	0	1	1	1	0	0	0	6	0	3	4	0.00951389	7	8	6	10	5	6	7	6	7	4	6	6
778	1686	1744	44666.6	44666.6	20	0	6	2	1	0	2	0	0	0	0	0	0	0	0	0	0	0	0	0	0	0	0	0	0	0	0	0	0	0	0	0	0.0108449	6	7	3	5	5	6	7	6	5	7	8	4
779	2537	1855	44678.6	44678.6	20	0	10	1	2	4	4	2	1	2	1	2	0	1	1	1	2	0	2	2	0	1	1	0	1	1	1	0	19	7	9	5	0.0119097	6	4	6	6	7	3	4	4	5	5	4	6
780	2665	2059	44680.5	44680.5	20	0	10	1	2	1	4	2	0	1	0	1	2	0	0	0	1	1	1	0	1	0	0	0	1	0	0	0	9	0	3	7	0.0151273	7	9	8	7	5	9	7	8	8	8	7	0
781	385	723	44738.8	44738.8	20	0	3	1	1	4	4	1	0	1	0	1	1	0	1	0	1	1	1	1	0	1	0	0	1	0	0	0	7	0	4	5	0.0156829	7	8	6	7	6	3	2	3	3	5	4	6
782	2366	2428	44691	44691	20	0	9	1	1	0	4	0	0	0	0	0	0	0	0	0	0	0	0	0	0	0	0	0	0	0	0	0	0	0	0	0	0.0107292	6	6	4	5	4	7	7	5	6	6	6	4
783	3864	2055	44742.5	44742.5	20	0	14	1	1	1	1	0	0	1	0	1	0	0	0	0	1	0	0	0	0	1	0	0	0	0	0	0	3	0	3	0	0.00850694	8	5	5	8	7	4	4	3	6	5	6	6
784	3136	912	44660.9	44660.9	20	0	12	1	1	1	4	1	0	1	0	1	1	0	0	0	1	0	1	1	2	0	1	0	1	0	0	0	10	0	5	5	0.0119213	7	7	7	5	6	5	4	4	7	5	5	4
785	3110	1044	44661.9	44661.9	20	0	12	1	2	1	1	2	2	1	2	1	3	2	3	2	1	2	1	3	2	2	0	0	2	2	2	0	29	14	6	13	0.00961806	9	7	9	9	9	3	2	1	7	4	3	6
786	3748	2153	44742.6	44742.6	20	0	14	2	1	2	1	1	1	2	1	2	1	1	1	1	2	1	2	2	2	1	2	1	0	1	1	1	23	7	12	8	0.012338	8	10	4	8	9	3	2	2	6	4	4	5
787	4659	1356	44676.8	44676.8	20	0	18	1	1	1	4	2	0	0	0	0	0	0	1	0	0	1	0	0	0	0	0	0	0	0	0	0	2	0	0	4	0.0121181	5	4	5	5	4	5	4	5	5	5	4	4
788	736	888	44739.5	44739.5	20	0	3	2	1	4	4	1	1	0	1	0	1	1	1	1	0	1	1	1	1	1	2	0	0	1	1	0	13	7	3	6	0.010706	3	4	3	4	8	2	2	2	3	4	4	5
789	3747	496	44656.6	44656.6	20	0	14	0	0	2	2	0	1	0	1	0	1	1	1	1	0	1	1	0	0	1	0	0	1	1	1	0	9	7	0	4	0.0271412	8	7	1	8	6	5	6	3	5	4	4	6
790	374	813	44738.9	44738.9	20	0	3	2	2	4	1	3	1	0	1	0	0	1	1	1	0	0	1	0	1	1	1	1	1	1	1	0	14	7	2	6	0.00697917	7	10	6	7	7	5	5	5	5	5	5	5
791	1123	300	44655.6	44655.6	20	0	4	2	2	1	4	2	1	0	1	0	0	1	2	1	0	1	2	1	1	1	0	0	0	1	1	0	11	7	1	8	0.00710648	10	10	2	10	10	4	6	4	4	4	4	10
792	125	157	44715.4	44715.4	20	0	1	2	1	4	4	1	0	0	0	0	0	0	1	0	0	1	0	1	0	0	0	0	0	0	0	0	2	0	1	3	0.0144213	7	9	8	8	8	2	3	3	4	5	5	7
793	3993	854	44659.4	44659.4	20	0	15	2	1	1	2	1	0	1	0	1	1	0	0	0	1	0	1	0	0	0	0	0	0	0	0	0	5	0	3	3	0.0125347	5	5	0	2	1	10	8	7	8	10	8	3
794	3746	2148	44742.6	44742.6	20	0	14	1	1	1	1	1	0	1	1	1	0	0	1	0	1	0	2	0	0	1	0	0	1	0	0	0	5	0	3	4	0.00907407	9	5	5	8	8	3	4	3	6	3	4	3
795	2523	1779	44678.5	44678.5	20	0	10	1	1	4	4	1	0	1	0	1	0	0	1	0	1	0	1	1	0	0	1	0	1	0	0	0	7	0	5	3	0.0341088	5	8	4	4	4	7	5	3	6	6	6	5
796	3285	1554	44664.8	44664.8	20	0	13	2	2	2	4	0	0	0	0	0	0	0	0	0	0	0	0	0	0	0	0	0	0	0	0	0	0	0	0	0	0.0106829	8	8	4	7	6	5	7	5	5	6	5	7
797	2387	2342	44686.7	44686.7	20	0	9	1	2	1	1	0	0	0	0	0	0	0	0	0	0	0	0	0	0	0	0	0	0	0	0	0	0	0	0	0	0.0161111	4	9	7	6	4	6	7	6	7	7	6	3
798	2306	2423	44690.5	44690.6	20	0	9	2	1	4	2	2	1	2	1	2	1	1	1	1	2	1	1	1	1	1	1	0	1	1	1	0	20	7	8	7	0.0947338	8	9	8	8	9	4	3	3	4	4	3	4
799	897	41	44654.6	44654.6	20	0	4	2	2	1	1	2	0	1	0	1	0	0	1	0	1	1	1	1	1	0	1	0	1	0	0	0	9	0	5	6	0.00947917	10	10	8	9	10	0	1	2	5	4	3	10
800	1962	565	44655.9	44655.9	20	0	7	1	1	1	1	1	2	1	0	1	1	0	0	0	1	0	1	0	0	1	1	0	0	0	0	0	6	0	4	3	0.0162616	7	7	3	4	10	5	5	5	5	6	5	3
801	4377	1408	44677.8	44677.8	21	0	16	0	0	2	2	2	0	0	0	0	0	0	0	0	0	0	0	0	0	0	0	0	0	0	0	0	2	0	0	2	0.00872685	8	8	4	7	6	7	9	8	8	8	7	6
802	2197	364	44655.9	44655.9	21	0	7	0	0	0	4	1	0	0	0	0	0	0	0	0	0	0	0	0	0	0	0	0	0	0	0	0	1	0	0	1	0.00875	3	3	1	1	3	2	3	2	3	3	3	2
803	4829	1353	44676.8	44676.8	21	0	18	0	0	2	4	2	0	0	0	0	0	0	0	0	0	0	0	0	0	1	0	0	0	0	0	0	2	0	0	2	0.0062037	10	4	0	7	10	4	8	4	5	7	5	3
804	4787	1431	44677.8	44677.8	21	0	18	0	0	2	0	0	0	0	0	0	0	0	0	0	0	1	0	0	0	0	0	0	0	0	0	0	0	0	0	1	0.0108218	5	0	0	3	1	3	2	3	3	5	3	0
805	4380	2610	44720.4	44720.4	21	0	16	0	0	0	2	0	0	0	0	0	0	0	1	0	0	0	0	0	0	1	1	0	0	0	0	0	1	0	1	1	0.0114699	4	5	1	1	5	5	4	6	7	7	8	0
806	3936	2222	44742.9	44742.9	21	0	14	0	0	0	1	2	0	0	0	0	1	0	0	0	0	0	1	0	0	0	0	0	0	0	0	0	3	0	0	4	0.0122801	3	2	0	2	2	8	8	7	7	8	7	8
807	4739	1394	44677.5	44677.5	21	0	18	0	1	1	4	0	0	0	0	0	0	0	0	0	0	0	0	0	0	1	0	0	0	0	0	0	0	0	0	0	0.00797454	8	3	0	2	5	3	5	4	5	5	5	4
808	4791	1298	44676.7	44676.7	21	0	18	1	0	0	2	0	0	0	0	0	0	0	0	0	0	0	0	0	0	1	0	0	1	0	0	0	1	0	0	0	0.00881944	5	10	1	8	9	7	5	3	6	8	7	0
809	3797	2040	44742.4	44742.5	21	0	14	1	0	0	1	0	0	0	0	0	0	0	0	0	0	0	0	0	0	0	0	0	0	0	0	0	0	0	0	0	0.00703704	4	2	0	0	4	2	4	2	3	6	4	1
810	2710	1958	44678.9	44678.9	21	0	10	1	0	1	4	1	2	1	2	1	1	2	1	2	1	2	1	1	2	2	2	1	2	2	2	0	27	14	7	8	0.00934028	7	8	6	5	7	4	3	4	5	5	6	6
811	4972	248	44655.8	44655.8	21	0	19	0	1	0	0	1	1	1	1	1	1	1	1	1	1	1	1	1	1	1	1	1	1	1	1	1	18	7	7	6	0.00515046	5	5	3	6	6	5	5	5	5	5	5	5
812	3537	1624	44664.8	44664.8	21	0	13	1	0	0	4	0	0	0	0	0	0	0	0	0	0	0	0	0	0	0	0	0	0	0	0	0	0	0	0	0	0.00872685	0	3	0	0	1	8	7	9	9	9	9	0
813	4175	866	44659.4	44659.4	21	0	15	1	0	0	0	0	0	0	0	0	0	0	0	1	0	0	0	0	0	0	0	0	0	0	0	0	0	0	0	0	0.0135417	5	1	0	0	0	0	0	0	4	1	4	0
814	4735	1414	44677.8	44677.8	21	0	18	0	1	2	4	1	0	0	0	0	0	0	0	0	0	0	0	0	0	1	0	0	0	0	0	0	1	0	0	1	0.00657407	0	4	0	3	3	2	8	6	8	8	6	4
815	4555	1634	44678.3	44678.3	21	0	17	1	0	4	0	1	0	0	0	0	0	0	0	0	0	0	0	0	0	0	0	0	0	0	0	0	1	0	0	1	0.00613426	8	3	1	6	6	3	10	10	9	10	10	7
816	4796	1247	44676.7	44676.7	21	0	18	0	1	2	0	0	0	0	0	0	0	0	0	1	0	0	0	0	0	1	0	0	0	0	0	0	0	0	0	0	0.00976852	5	5	0	5	5	6	6	6	5	7	7	1
817	2505	2483	44698.7	44698.7	21	0	9	1	1	0	4	1	2	0	0	0	0	0	1	1	0	0	1	1	0	0	1	0	0	0	0	0	3	0	2	3	0.00703704	8	8	5	6	4	5	7	5	5	5	5	6
818	2719	2142	44683.7	44683.7	21	0	10	1	1	1	1	0	1	0	0	0	0	0	0	1	0	0	0	0	0	1	0	0	0	0	0	0	0	0	0	0	0.00594907	1	1	1	1	1	1	1	1	1	1	1	1
819	4391	2645	44720.5	44720.5	21	0	16	1	1	0	4	1	1	0	0	0	0	0	0	1	0	0	0	0	0	0	0	0	0	0	0	0	1	0	0	1	0.00707176	8	9	2	1	0	6	9	7	5	7	4	0
820	3810	2062	44742.5	44742.5	21	0	14	2	0	0	1	0	1	0	0	0	0	0	0	1	0	0	0	0	0	1	1	0	0	0	0	0	1	0	1	0	0.0108796	1	1	0	0	1	4	5	4	4	5	7	1
821	1311	534	44656.7	44656.7	21	0	4	1	1	1	4	0	1	0	0	0	0	0	0	1	0	0	0	0	0	0	0	0	0	0	0	0	0	0	0	0	0.00445602	4	3	1	0	0	7	7	7	7	8	7	1
822	3206	985	44661	44661.1	21	1	12	1	1	1	1	1	0	0	0	0	0	0	0	1	0	0	0	0	0	0	0	0	0	0	0	0	1	0	0	1	0.0071875	4	3	4	6	5	4	6	5	5	6	4	2
823	4566	1703	44678.5	44678.5	21	0	17	1	1	0	1	1	0	1	0	1	0	0	1	1	1	0	1	1	0	0	1	0	1	0	0	0	7	0	5	3	0.0114583	2	2	0	5	2	7	8	9	9	7	8	5
824	4498	1696	44678.4	44678.5	21	0	17	1	1	0	4	1	1	0	1	0	1	1	1	1	0	0	1	2	1	1	0	0	1	1	1	1	14	7	3	5	0.00664352	5	7	5	4	10	5	8	6	9	8	6	7
825	4095	988	44659.5	44659.5	21	0	15	2	0	0	0	0	0	0	0	0	0	0	0	0	0	0	0	0	0	0	0	0	0	0	0	0	0	0	0	0	0.0110417	8	4	0	4	0	4	4	0	5	7	7	5
826	3527	1642	44664.8	44664.9	21	0	13	1	1	4	4	0	1	0	0	0	0	0	0	0	0	0	0	0	0	1	0	0	0	0	0	0	0	0	0	0	0.0391088	0	5	0	0	0	8	8	5	7	7	7	3
827	3533	1629	44664.8	44664.8	21	1	13	2	0	0	2	0	1	0	0	0	0	0	0	0	0	0	0	0	0	0	0	0	0	0	0	0	0	0	0	0	0.00706019	4	5	2	3	3	7	9	8	9	9	9	1
828	3231	930	44660.9	44660.9	21	0	12	1	1	1	1	0	1	0	0	0	0	0	0	0	0	0	0	0	0	0	0	0	0	0	0	0	0	0	0	0	0.00494213	6	7	6	8	6	7	5	6	8	5	7	8
829	4832	1230	44676.7	44676.7	21	0	18	1	1	1	1	0	0	0	0	0	0	0	0	0	0	0	0	0	0	0	0	0	1	0	0	0	1	0	0	0	0.0113889	4	5	0	2	3	3	5	4	7	5	5	2
830	3207	976	44661	44661	21	0	12	1	1	1	0	1	1	1	1	1	1	1	1	1	1	1	1	1	1	1	0	0	1	0	1	0	14	6	4	6	0.00959491	7	8	8	8	6	7	6	6	5	7	5	8
831	2264	711	44656.7	44656.8	21	0	8	1	1	1	1	1	0	0	0	0	0	0	0	0	0	0	0	0	0	0	0	0	0	0	0	0	1	0	0	1	0.00423611	0	1	0	3	5	6	9	7	7	10	9	0
832	2442	2484	44698.7	44698.7	21	0	9	1	1	4	4	0	0	0	0	0	0	0	0	0	0	0	0	0	0	1	0	0	0	0	0	0	0	0	0	0	0.0072338	0	2	1	0	2	1	2	0	1	2	2	0
833	2207	759	44658.7	44658.7	21	0	8	1	1	4	4	0	1	0	0	0	0	0	0	0	0	0	0	0	0	0	0	0	0	0	0	0	0	0	0	0	0.00858796	5	5	5	5	5	5	5	5	5	5	5	5
834	222	334	44717.5	44717.6	21	0	1	1	1	2	4	0	1	0	0	0	0	0	0	0	0	0	0	0	0	0	0	0	0	0	0	0	0	0	0	0	0.00565972	4	2	0	1	2	5	3	3	5	9	3	3
835	3540	1623	44664.8	44664.8	21	0	13	2	0	0	0	0	1	0	0	0	0	0	0	0	0	0	0	0	0	1	0	0	0	0	0	0	0	0	0	0	0.0157986	3	1	0	1	2	7	8	7	8	8	8	0
836	3559	1693	44665.6	44665.6	21	0	13	2	0	0	0	1	0	0	0	0	0	0	1	0	0	0	0	0	0	0	0	0	1	0	0	0	2	0	0	2	0.0137269	0	0	0	0	2	5	10	10	10	10	9	2
837	2463	2492	44698.7	44698.7	21	0	9	1	1	1	1	0	0	0	0	0	0	0	0	0	0	0	0	0	0	0	0	0	0	0	0	0	0	0	0	0	0.00885417	1	0	0	0	3	8	8	8	8	9	8	2
838	4201	1410	44662.5	44662.5	21	0	15	1	1	4	1	1	0	0	0	0	0	0	0	0	0	0	0	0	0	0	0	0	0	0	0	0	1	0	0	1	0.00438657	3	3	3	3	3	3	3	3	3	3	3	3
839	4427	1572	44677.9	44677.9	21	0	17	1	1	0	1	0	0	0	0	0	0	0	0	0	0	0	0	0	0	0	0	0	0	0	0	0	0	0	0	0	0.0102083	0	0	0	0	0	10	10	10	10	10	10	0
840	3204	987	44661	44661.1	21	0	12	1	1	1	1	0	0	0	0	0	0	0	0	0	0	0	0	0	0	0	0	0	0	0	0	0	0	0	0	0	0.0266667	7	10	4	6	4	8	4	4	4	5	5	4
841	681	495	44738.7	44738.7	21	0	3	1	1	0	4	1	0	1	0	1	0	0	0	0	1	0	0	0	0	0	0	1	0	0	0	0	5	0	4	1	0.00607639	6	5	4	4	4	6	5	5	5	5	5	4
842	3539	1669	44664.9	44664.9	21	0	13	1	1	1	4	0	0	0	0	0	0	0	0	0	0	0	0	0	0	1	0	0	0	0	0	0	0	0	0	0	0.0318866	8	6	3	6	6	5	7	6	6	6	6	5
843	4736	1588	44677.9	44677.9	21	0	18	1	1	2	4	0	0	0	0	0	0	0	0	2	0	0	0	0	0	0	0	0	1	0	0	0	1	0	0	0	0.0110995	0	1	0	0	2	0	5	3	5	5	5	0
844	353	10	44652.7	44652.7	21	0	1	1	1	4	4	2	0	0	0	0	0	0	1	1	0	1	1	1	0	1	1	0	0	0	0	0	4	0	2	5	0.00840278	6	8	4	8	8	3	2	2	2	2	2	8
845	3570	1670	44664.9	44664.9	21	0	13	1	1	0	4	1	0	0	0	0	0	0	0	1	0	0	0	0	0	0	0	0	0	0	0	0	1	0	0	1	0.00667824	2	0	0	0	1	2	5	5	5	5	5	0
846	1682	1748	44666.6	44666.6	21	0	6	2	0	4	4	0	0	0	0	0	0	0	0	0	0	0	0	0	0	0	0	0	0	0	0	0	0	0	0	0	0.0103935	0	2	0	0	1	1	3	2	2	6	2	0
847	3205	885	44660.9	44660.9	21	1	12	1	1	1	1	2	1	0	0	0	0	0	0	1	0	0	0	0	0	1	0	0	0	0	0	0	2	0	0	2	0.00753472	3	4	2	3	5	3	5	4	6	4	4	4
848	3224	935	44660.9	44660.9	21	1	12	1	1	1	4	0	1	0	0	0	0	0	0	1	0	0	0	0	0	0	0	0	0	0	0	0	0	0	0	0	0.00834491	5	4	3	7	3	1	6	6	6	6	6	3
849	2950	113	44738.4	44738.4	21	0	11	1	1	4	4	1	1	1	0	1	0	0	1	0	1	1	1	0	1	0	0	0	1	0	0	0	6	0	3	5	0.00980324	7	6	6	5	2	7	8	7	7	7	7	2
850	2882	2758	44737.8	44737.8	21	0	11	1	1	2	0	1	1	1	1	1	0	1	1	1	1	0	1	1	0	1	0	0	0	0	1	0	11	6	4	3	0.00461806	8	5	6	4	9	6	5	4	4	4	4	5
851	4192	1421	44662.5	44662.5	21	0	15	1	1	1	1	0	0	0	0	0	0	0	0	0	0	0	0	0	0	0	0	0	0	0	0	0	0	0	0	0	0.0119329	2	2	0	0	1	8	0	0	9	10	8	0
852	3952	2214	44742.9	44742.9	21	0	14	2	0	0	1	0	0	0	0	0	0	0	0	0	0	0	0	0	0	0	0	0	0	0	0	0	0	0	0	0	0.0109375	5	3	0	1	1	5	6	6	6	6	6	6
853	3576	776	44659.4	44659.4	21	0	13	2	0	0	0	0	0	0	0	0	0	0	0	0	0	0	0	0	0	0	0	0	0	0	0	0	0	0	0	0	0.00997685	5	4	5	5	3	5	5	5	5	5	5	5
854	4176	1372	44660.7	44660.7	21	0	15	2	0	0	0	0	0	0	0	0	0	0	0	1	0	0	0	0	0	0	0	0	0	0	0	0	0	0	0	0	0.01	3	4	0	1	3	8	7	0	9	8	8	0
855	2436	2392	44687.5	44687.5	21	0	9	1	1	4	4	0	0	0	0	0	0	0	0	0	0	0	0	0	0	0	0	0	0	0	0	0	0	0	0	0	0.00365741	0	0	0	0	0	10	10	10	10	10	10	0
856	4553	1643	44678.3	44678.4	21	0	17	1	1	4	1	0	0	0	0	0	0	0	0	1	0	0	0	0	0	0	0	0	0	0	0	0	0	0	0	0	0.00953704	6	7	0	5	8	9	9	9	10	9	9	5
857	262	365	44717.5	44717.6	21	0	1	1	1	4	1	1	1	0	0	0	0	0	0	0	0	0	0	0	0	1	0	0	1	0	0	0	2	0	0	1	0.0102315	8	9	7	9	8	3	5	3	5	4	3	7
858	4183	1430	44662.5	44662.5	21	0	15	2	0	0	4	0	1	0	0	0	0	0	0	1	0	0	0	0	0	0	0	0	0	0	0	0	0	0	0	0	0.0252546	0	0	0	0	0	10	10	10	10	10	10	0
859	4428	1686	44678.4	44678.4	21	0	17	1	1	4	4	0	1	1	0	1	0	0	0	0	1	0	0	0	0	0	0	0	0	0	0	0	3	0	3	0	0.0121991	0	0	0	0	0	10	10	10	8	10	9	0
860	2441	2499	44698.8	44698.8	21	0	9	1	1	4	4	0	0	0	0	0	0	0	0	1	0	0	0	0	0	0	0	0	0	0	0	0	0	0	0	0	0.00841435	0	0	0	0	0	10	10	10	10	10	10	0
861	4193	1415	44662.5	44662.5	21	0	15	1	1	1	4	1	0	0	0	0	0	0	0	0	0	0	0	0	0	0	0	0	0	0	0	0	1	0	0	1	0.00849537	5	3	0	0	0	5	6	5	5	6	6	0
862	2462	2429	44691.3	44691.3	21	0	9	1	1	4	4	1	1	1	1	1	1	1	1	1	1	1	1	1	1	1	1	1	1	1	1	1	18	7	7	6	0.00945602	8	5	5	5	10	4	3	2	6	4	4	10
863	3222	1059	44662.5	44662.5	21	0	12	1	1	1	1	0	0	0	0	0	0	0	0	0	0	0	0	0	0	0	0	0	0	0	0	0	0	0	0	0	0.0125347	10	0	0	0	0	0	10	10	10	10	10	0
864	252	356	44717.5	44717.6	21	1	1	1	1	2	1	1	0	1	0	1	1	0	1	0	1	1	1	1	1	0	1	0	0	0	0	0	8	0	5	6	0.0112037	8	10	3	3	3	5	5	5	4	4	5	3
865	4830	1290	44676.7	44676.7	21	1	18	1	1	1	4	1	0	0	0	0	0	0	0	1	0	0	0	0	0	1	0	0	0	0	0	0	1	0	0	1	0.00486111	10	10	5	4	4	6	6	4	6	5	6	7
866	2445	2387	44687.4	44687.4	21	0	9	1	1	4	4	0	0	0	0	0	0	0	0	0	0	0	0	0	0	0	1	0	1	0	0	0	2	0	1	0	0.0129861	0	0	0	0	0	6	5	6	6	7	8	0
867	1546	2033	44690.8	44690.8	21	0	5	1	1	4	4	2	0	2	0	2	0	0	0	0	2	0	2	1	0	0	1	1	1	0	0	0	12	0	9	4	0.0148843	10	10	10	10	10	5	2	2	5	2	2	10
868	4554	1633	44678.3	44678.3	21	0	17	1	1	1	1	2	2	2	2	2	2	2	2	2	2	2	2	2	2	2	2	1	0	2	2	2	33	14	13	12	0.00543981	7	5	3	3	1	5	5	5	8	5	5	3
869	4567	1657	44678.4	44678.4	21	1	17	1	1	1	1	0	0	0	0	0	1	0	0	0	0	0	0	0	0	0	0	0	0	1	0	0	2	1	0	1	0.00993056	5	5	0	3	10	10	10	9	10	9	9	0
870	3569	1586	44664.8	44664.8	21	0	13	1	1	1	4	0	0	0	0	0	0	0	0	0	0	0	0	0	0	0	0	0	0	0	0	0	0	0	0	0	0.00729167	8	7	3	5	8	6	7	8	9	7	7	9
871	4182	1435	44662.5	44662.5	21	1	15	1	1	1	1	0	0	0	0	0	0	0	0	0	0	0	0	0	0	0	0	0	0	0	0	0	0	0	0	0	0.0330093	0	1	0	0	0	5	5	3	5	5	5	2
872	2269	710	44656.7	44656.7	21	0	8	1	1	1	4	1	0	1	0	1	0	0	0	0	1	1	1	1	1	0	1	1	2	1	0	1	12	1	7	4	0.0184259	7	7	5	5	5	5	6	6	6	7	7	5
873	5037	26	44655.8	44655.8	21	0	19	1	1	0	0	1	0	0	0	0	1	0	0	0	0	0	0	0	0	0	0	0	0	0	0	0	2	0	0	2	0.00896991	4	2	0	1	1	8	9	9	9	10	10	0
874	2461	2375	44686.9	44686.9	21	0	9	1	1	4	4	0	1	0	0	0	0	0	0	0	0	0	0	0	0	0	0	0	0	0	0	0	0	0	0	0	0.0157986	1	2	0	0	0	8	8	8	9	8	8	0
875	5136	227	44655.8	44655.8	21	0	19	1	1	0	1	0	1	0	0	0	0	0	0	0	0	0	0	0	0	0	0	0	1	0	0	0	1	0	0	0	0.00569444	5	4	0	0	2	6	5	4	4	10	6	2
876	3691	1363	44660.6	44660.6	21	1	13	1	1	1	1	0	1	0	0	0	0	0	0	0	0	0	0	0	0	0	0	0	0	0	0	0	0	0	0	0	0.0102778	6	9	0	0	6	0	4	4	4	4	3	0
877	2195	330	44655.8	44655.9	21	0	7	1	1	1	0	0	1	0	0	0	0	0	0	1	0	0	0	0	0	0	0	0	0	0	0	0	0	0	0	0	0.0106944	0	0	0	0	0	3	2	0	4	3	3	0
878	4177	943	44659.5	44659.5	21	0	15	2	0	0	4	0	0	0	0	0	0	0	0	0	0	0	0	0	0	0	0	0	0	0	0	0	0	0	0	0	0.0071412	0	0	0	0	0	2	5	5	9	10	10	0
879	4973	212	44655.8	44655.8	21	0	19	1	1	0	4	0	1	0	1	0	1	1	0	1	0	1	1	1	1	1	0	0	1	1	1	0	11	7	1	4	0.0106134	10	5	5	5	10	10	10	10	10	10	10	5
880	2193	315	44655.8	44655.8	21	0	7	1	1	1	1	0	0	0	0	0	0	0	0	0	0	0	0	0	0	0	0	0	0	0	0	0	0	0	0	0	0.00674769	0	0	0	0	0	0	0	0	0	0	0	0
881	1675	1734	44666.6	44666.6	21	0	6	2	1	4	4	1	0	0	0	0	0	0	0	0	0	0	0	0	0	0	0	0	0	0	0	0	1	0	0	1	0.00399306	5	5	5	5	3	5	5	4	5	5	5	5
882	4189	1412	44662.5	44662.5	21	0	15	2	1	1	2	1	0	0	0	0	0	0	0	0	0	0	0	0	0	1	0	0	0	0	0	0	1	0	0	1	0.0087963	2	0	0	1	0	8	7	8	8	8	7	0
883	2112	589	44656	44656	21	0	7	1	2	1	1	0	0	0	0	0	0	0	0	0	0	0	0	0	0	0	0	0	0	0	0	0	0	0	0	0	0.0130093	7	10	5	7	3	6	5	7	7	6	8	6
884	2513	1776	44678.5	44678.5	21	0	10	2	1	4	4	0	0	0	0	0	0	0	0	0	0	0	0	0	0	0	0	0	0	0	0	0	0	0	0	0	0.0133102	2	2	0	1	1	2	5	0	7	5	2	0
885	4172	1445	44662.6	44662.6	21	0	15	2	1	1	4	0	0	0	0	0	0	0	0	0	0	0	0	0	0	0	0	0	0	0	0	0	0	0	0	0	0.00390046	0	0	0	0	0	8	9	10	10	10	9	0
886	3246	928	44660.9	44660.9	21	0	12	2	1	2	1	1	0	0	0	0	0	0	0	0	0	0	1	1	0	0	1	0	1	0	0	0	4	0	2	2	0.00821759	5	7	3	5	8	4	5	5	5	7	5	4
887	4568	1647	44678.3	44678.4	21	0	17	1	2	4	4	0	0	1	0	1	0	0	0	0	1	0	0	0	0	0	1	0	0	0	0	0	4	0	4	0	0.00898148	1	2	0	1	1	10	10	8	10	10	8	1
888	1956	561	44655.9	44655.9	21	0	7	2	1	1	2	1	0	0	0	0	0	0	0	0	0	0	0	0	0	0	0	0	0	0	0	0	1	0	0	1	0.00846065	5	5	5	5	5	5	5	5	5	5	5	5
889	2039	632	44656.4	44656.5	21	0	7	2	1	1	2	1	0	0	0	0	0	0	0	0	0	0	0	0	0	0	0	0	0	0	0	0	1	0	0	1	0.060463	8	0	0	0	0	9	10	10	10	10	10	0
890	3966	919	44659.4	44659.4	21	0	15	2	1	1	4	1	1	1	1	1	1	1	1	1	1	1	1	1	1	1	1	1	0	1	1	1	17	7	7	6	0.00916667	6	6	6	6	5	7	5	5	5	6	5	2
891	4636	1342	44676.8	44676.8	21	0	18	1	2	2	4	2	0	0	0	0	1	0	0	0	0	1	1	1	1	0	0	0	1	0	0	0	6	0	1	6	0.011713	5	4	2	1	10	10	7	8	6	10	8	4
892	2731	2164	44683.8	44683.8	21	0	10	1	2	2	4	1	2	2	2	2	1	2	2	2	2	2	2	2	2	2	2	2	2	0	2	1	31	12	13	10	0.00729167	6	8	8	8	9	5	5	5	5	6	5	5
893	2724	1709	44678.5	44678.5	21	1	10	2	1	1	1	0	0	0	0	0	1	0	0	0	0	1	1	0	0	0	0	0	1	0	0	0	2	0	0	3	0.00530093	2	4	0	1	3	6	6	8	9	6	9	1
894	4497	1821	44678.6	44678.6	21	0	17	2	1	4	4	0	1	0	1	0	0	1	0	1	0	1	1	1	1	1	1	1	2	0	1	0	12	6	3	3	0.00703704	0	0	0	0	3	8	9	5	7	10	10	0
895	1071	389	44655.6	44655.6	21	0	4	2	1	1	4	1	0	0	0	0	0	0	0	0	0	0	0	0	0	0	0	0	0	0	0	0	1	0	0	1	0.0130324	4	2	0	1	0	5	7	7	7	8	8	0
896	3731	2129	44742.6	44742.6	21	0	14	2	1	1	1	2	1	2	1	2	1	1	1	1	2	1	1	1	1	1	0	0	0	0	1	0	17	6	7	7	0.00828704	8	8	0	7	7	6	6	6	5	5	5	6
897	4381	2657	44720.6	44720.6	21	0	16	2	1	0	2	1	0	0	0	0	0	0	0	0	0	0	0	0	0	0	0	0	0	0	0	0	1	0	0	1	0.00390046	8	6	4	2	7	6	5	6	7	7	7	7
898	2708	1719	44678.5	44678.5	21	0	10	1	2	2	2	0	0	0	0	0	0	0	0	0	0	0	0	0	0	0	0	0	0	0	0	0	0	0	0	0	0.0146644	1	10	0	1	1	10	5	5	10	10	10	0
899	3586	1639	44664.8	44664.9	21	0	13	2	1	0	1	0	0	0	0	0	0	0	1	0	0	0	0	0	0	1	0	0	1	0	0	0	1	0	0	1	0.00975694	4	5	0	1	2	3	4	4	5	6	5	0
900	3405	781	44659.4	44659.4	21	0	13	2	1	0	0	2	1	0	1	0	1	1	1	1	0	0	0	0	1	1	0	0	1	0	1	0	11	6	0	5	0.0115625	8	8	3	7	8	6	8	8	7	7	6	7
901	4187	1134	44659.8	44659.8	21	0	15	2	1	0	4	1	0	0	0	0	0	0	0	0	0	0	0	0	0	0	0	0	0	0	0	0	1	0	0	1	0.0261343	6	2	0	2	0	0	1	0	2	2	3	0
902	1665	1735	44666.6	44666.6	21	0	6	2	1	0	4	1	0	0	0	0	0	0	1	0	0	0	0	0	0	0	0	0	1	0	0	0	2	0	0	2	0.0065625	6	8	5	6	8	5	5	4	6	3	5	7
903	4211	1433	44662.5	44662.5	21	0	15	2	1	0	4	0	0	0	0	0	0	0	0	0	0	0	0	0	0	0	0	0	0	0	0	0	0	0	0	0	0.00649306	1	1	0	1	1	1	1	1	6	6	4	0
904	4209	1407	44662.4	44662.5	21	0	15	2	1	1	4	1	0	0	0	0	0	0	0	0	0	0	0	0	0	0	0	0	0	0	0	0	1	0	0	1	0.0684259	2	4	0	2	2	2	7	7	7	8	8	1
905	1848	1811	44666.7	44666.7	21	0	6	1	2	2	2	0	0	0	0	0	0	0	0	1	0	0	0	0	0	0	0	0	0	0	0	0	0	0	0	0	0.0107407	6	0	0	5	2	4	1	3	3	2	2	2
906	1670	1755	44666.6	44666.6	21	0	6	2	1	0	4	2	0	1	0	1	0	0	0	0	1	0	0	0	0	0	0	0	0	0	0	0	5	0	3	2	0.00568287	6	4	2	1	3	7	7	6	6	7	7	8
907	4191	1388	44661.3	44661.3	21	0	15	1	2	0	0	1	0	0	0	0	0	0	0	0	0	0	0	0	0	0	0	0	0	0	0	0	1	0	0	1	0.00726852	6	2	0	0	2	7	0	2	5	5	5	0
908	3573	1535	44664.8	44664.8	21	0	13	2	1	4	4	0	1	1	0	1	0	0	0	0	1	0	0	1	0	0	0	0	1	0	0	0	5	0	4	0	0.00657407	6	5	3	6	3	10	10	4	10	2	5	10
909	2450	2487	44698.7	44698.7	21	0	9	2	1	4	4	0	1	0	0	0	0	0	0	0	0	0	0	0	0	0	0	0	0	0	0	0	0	0	0	0	0.0052662	0	0	0	0	0	5	3	2	3	8	4	0
910	1678	1743	44666.6	44666.6	21	0	6	2	1	0	4	0	1	0	0	0	0	0	1	0	0	0	0	0	0	0	1	0	0	0	0	0	1	0	1	1	0.00782407	5	7	2	5	5	2	2	2	1	2	2	5
911	4576	1680	44678.4	44678.4	21	0	17	2	1	4	1	1	1	0	0	0	0	0	1	0	0	0	1	0	0	0	0	0	0	0	0	0	1	0	0	3	0.0126389	2	1	0	1	0	8	8	7	8	8	8	0
912	1671	1799	44666.6	44666.6	21	0	6	2	1	4	0	1	1	0	0	0	0	0	0	0	0	0	0	0	0	0	0	0	1	0	0	0	2	0	0	1	0.00671296	7	6	0	0	3	8	9	7	8	9	8	0
913	4635	1261	44676.7	44676.7	21	0	18	2	1	2	4	1	1	1	1	1	0	1	1	1	1	1	0	1	0	1	1	0	0	0	1	0	12	6	5	3	0.0118056	6	10	1	2	0	7	8	9	5	6	8	1
914	241	355	44717.5	44717.6	21	0	1	2	1	1	1	0	0	0	0	0	0	0	0	0	0	0	0	0	0	0	0	0	0	0	0	0	0	0	0	0	0.00768519	0	0	0	0	0	3	1	3	5	5	5	0
915	2868	2728	44735.8	44735.8	21	0	11	2	2	2	4	1	0	1	0	1	1	0	2	0	1	1	1	2	0	0	1	0	1	0	0	0	9	0	6	6	0.00763889	7	10	8	5	10	2	3	2	2	2	2	8
916	2504	2473	44698.7	44698.7	21	0	9	2	2	2	4	1	0	0	0	0	0	0	0	0	0	0	0	0	0	1	0	0	0	0	0	0	1	0	0	1	0.00571759	8	10	7	5	5	4	7	9	8	9	8	5
917	1836	1784	44666.5	44666.6	21	0	6	2	2	0	4	0	0	0	0	0	0	0	1	0	0	0	0	0	0	0	0	0	0	0	0	0	0	0	0	1	0.0874306	7	8	1	6	6	3	3	2	3	2	3	3
918	3561	986	44659.5	44659.5	21	0	13	2	2	1	1	0	0	0	0	0	0	0	0	0	0	0	0	0	0	0	0	0	0	0	0	0	0	0	0	0	0.0107986	3	3	0	2	3	5	8	8	8	6	7	1
919	1799	1896	44667.7	44667.8	21	0	6	2	2	2	4	2	0	1	0	1	0	0	1	0	1	0	1	0	0	0	0	0	0	0	0	0	5	0	3	4	0.00574074	6	6	0	6	6	5	5	5	6	6	6	4
920	1074	417	44655.6	44655.6	21	0	4	2	2	1	4	0	0	0	0	0	0	0	0	1	0	0	0	0	0	0	0	0	0	0	0	0	0	0	0	0	0.0116782	6	7	0	3	4	5	8	6	7	6	6	4
921	4188	1408	44662.5	44662.5	21	0	15	2	2	0	4	1	0	0	0	0	0	0	0	0	0	0	0	0	0	0	0	0	0	0	0	0	1	0	0	1	0.0128935	0	3	4	2	3	5	4	3	5	5	5	3
922	2632	2109	44681.6	44681.6	21	0	10	2	2	1	4	3	3	3	3	3	1	3	3	3	3	2	3	3	3	3	1	0	3	1	3	0	42	19	13	15	0.00746528	10	9	9	10	10	5	9	5	8	7	7	7
923	1070	335	44655.6	44655.6	21	0	4	2	2	1	4	1	1	0	1	0	0	1	1	1	0	1	0	0	0	1	0	0	0	0	1	0	7	6	0	3	0.00930556	3	5	4	3	0	5	8	9	8	8	8	0
924	3203	862	44660.9	44660.9	21	0	12	2	2	2	0	1	1	2	1	2	2	1	2	1	2	1	2	0	2	1	2	1	1	2	1	1	24	8	10	10	0.0114005	10	10	10	10	10	10	10	10	10	9	10	9
925	3082	895	44660.9	44660.9	21	0	12	2	2	1	0	2	0	0	0	0	1	0	0	0	0	0	0	0	0	0	1	0	1	0	0	0	5	0	1	3	0.00715278	7	7	9	8	10	2	3	3	1	5	3	6
926	3242	900	44660.9	44660.9	21	0	12	2	2	2	1	2	0	1	0	1	0	0	0	0	1	0	0	0	0	0	0	0	0	1	0	0	6	1	3	2	0.0254745	8	9	8	7	7	6	8	5	5	6	6	6
927	2707	2158	44683.7	44683.7	21	1	10	2	2	1	2	3	1	1	1	1	0	1	2	1	1	1	0	1	3	1	3	1	2	1	1	2	25	7	10	9	0.0120833	10	8	4	8	8	5	3	3	5	4	5	8
928	1273	508	44656.7	44656.7	21	0	4	2	2	1	4	1	0	0	0	0	0	0	1	0	0	1	1	1	0	0	1	2	0	1	0	0	6	1	4	4	0.00646991	3	5	2	5	6	3	3	3	4	2	3	4
929	1264	538	44656.7	44656.7	21	0	4	2	2	0	4	0	0	1	0	1	0	0	1	1	1	0	0	0	0	0	0	0	0	0	0	0	3	0	3	1	0.00982639	7	8	0	2	1	5	5	5	8	8	7	0
930	1251	512	44656.7	44656.7	21	0	4	2	2	1	4	0	0	0	0	0	0	0	0	0	0	0	0	0	0	0	0	0	0	0	0	0	0	0	0	0	0.0075463	4	4	2	4	1	7	8	8	9	10	10	0
931	3085	892	44660.9	44660.9	21	0	12	2	2	1	4	1	0	1	0	1	0	0	2	0	1	0	1	0	0	1	1	0	0	0	0	0	5	0	4	4	0.00746528	4	6	6	5	7	5	4	4	5	5	5	4
932	2869	2696	44735.7	44735.7	21	0	11	2	2	2	4	1	0	0	0	0	0	0	0	0	0	0	1	1	0	0	0	0	0	0	0	0	2	0	1	2	0.00528935	6	5	5	5	5	8	7	7	7	7	7	5
933	1072	338	44655.6	44655.6	21	0	4	2	2	1	1	1	0	0	0	0	0	0	1	0	0	0	1	0	0	0	0	0	0	0	0	0	1	0	0	3	0.00763889	10	10	5	10	10	3	8	6	5	2	4	10
934	370	676	44738.8	44738.8	21	0	3	2	2	4	4	2	1	0	1	0	0	1	2	1	0	2	2	2	0	1	2	2	2	0	1	1	17	6	7	8	0.0117593	8	6	7	7	9	3	3	1	3	3	3	7
935	2191	416	44655.9	44655.9	21	0	7	2	2	2	2	1	1	1	1	1	1	1	1	1	1	1	1	1	1	1	1	1	1	1	1	1	18	7	7	6	0.00368056	10	6	2	5	4	4	4	4	4	4	7	5
936	1794	1702	44666.5	44666.5	21	1	6	2	2	1	4	1	1	1	1	1	0	1	0	1	1	0	0	2	1	1	0	0	3	0	1	0	16	6	5	2	0.0140625	5	7	7	6	8	6	6	5	9	5	6	6
937	2721	2162	44683.7	44683.7	21	0	10	2	2	2	4	0	0	0	0	0	0	0	0	0	0	0	0	0	0	0	0	0	0	0	0	0	0	0	0	0	0.00494213	1	1	0	1	0	1	1	1	4	7	1	0
938	1838	1820	44666.7	44666.7	21	0	6	2	2	1	4	1	0	0	0	0	0	0	0	0	0	0	0	0	0	0	0	0	0	1	0	0	2	1	0	1	0.0165741	7	5	2	6	2	5	7	6	7	5	7	1
939	1786	1874	44667	44667	21	0	6	2	2	2	4	1	1	1	1	1	1	1	1	1	1	1	3	1	1	1	1	0	1	1	1	1	17	7	6	8	0.00469907	8	10	2	9	5	3	6	6	7	8	4	8
940	4492	1851	44678.6	44678.6	21	0	17	2	2	4	4	1	0	0	0	0	0	0	1	0	0	1	1	0	0	0	0	0	1	0	0	0	2	0	0	4	0.0153125	6	5	3	3	5	6	7	5	7	7	6	4
941	1303	607	44656.7	44656.8	21	0	4	2	2	1	4	2	0	0	0	0	0	0	0	0	0	0	1	0	0	0	0	0	0	0	0	0	2	0	0	3	0.00913194	9	6	4	7	8	6	7	6	7	7	7	6
942	3567	1574	44664.8	44664.8	21	0	13	2	0	0	0	0	0	0	0	0	0	0	0	0	0	0	0	0	0	0	0	0	0	0	0	0	0	0	0	0	0.0148958	10	5	5	5	10	3	5	3	6	5	5	7
943	5047	106	44655.8	44655.8	21	0	19	1	1	1	4	0	0	0	0	0	0	0	0	0	0	0	0	0	0	0	0	0	0	0	0	0	0	0	0	0	0.00813657	6	4	4	4	4	5	3	3	4	4	6	3
944	1256	507	44656.7	44656.7	21	0	4	1	1	1	1	0	0	0	0	0	0	0	0	0	0	0	0	0	0	0	0	0	0	0	0	0	0	0	0	0	0.00519676	2	2	0	2	3	8	7	8	9	9	9	1
945	3953	2233	44742.9	44742.9	21	0	14	2	0	0	1	1	0	0	0	0	0	0	0	0	0	0	0	0	0	0	0	0	0	0	0	0	1	0	0	1	0.00924769	7	5	2	2	2	4	3	3	3	3	2	2
946	2255	732	44658.7	44658.7	21	0	8	1	1	1	1	1	0	2	0	2	0	0	0	0	2	0	0	0	0	0	0	0	0	0	0	0	7	0	6	1	0.00482639	6	8	5	8	10	2	7	6	8	7	6	7
947	2635	2050	44680.5	44680.5	21	0	10	1	1	1	1	0	0	0	0	0	0	0	0	0	0	0	0	0	0	0	0	0	0	0	0	0	0	0	0	0	0.00655093	6	2	2	1	1	6	5	5	5	5	6	1
948	4967	65	44655.8	44655.8	21	0	19	1	1	0	0	1	0	0	0	0	1	0	1	0	0	0	1	1	0	0	0	0	0	0	0	0	3	0	1	4	0.0149537	6	6	5	7	7	8	9	8	8	6	7	4
949	4971	55	44655.8	44655.8	21	0	19	1	1	4	4	2	1	1	1	1	0	1	1	1	1	1	1	1	0	1	0	0	0	1	1	0	13	7	4	5	0.0137963	10	10	6	7	8	8	3	3	5	3	5	8
950	5057	185	44655.8	44655.8	21	0	19	1	1	1	0	1	0	0	0	0	0	0	0	0	0	0	0	0	0	0	0	0	0	0	0	0	1	0	0	1	0.0055787	0	5	1	1	1	1	5	5	5	5	5	1
951	5054	88	44655.8	44655.8	21	0	19	1	1	0	0	0	0	0	0	0	0	0	0	0	0	0	0	0	0	0	0	0	0	0	0	0	0	0	0	0	0.00530093	2	3	2	4	0	5	5	4	7	5	4	1
952	5046	103	44655.8	44655.8	21	0	19	1	1	0	4	3	2	1	2	1	2	2	2	2	1	2	2	2	2	2	2	2	2	2	2	1	33	14	10	13	0.00483796	0	5	0	0	0	10	10	10	10	10	10	5
953	3408	825	44659.4	44659.4	21	0	13	2	1	1	4	0	0	0	0	0	0	0	1	0	0	0	0	0	0	0	0	0	0	0	0	0	0	0	0	1	0.0258449	3	5	0	0	0	5	7	5	7	8	7	0
954	1803	1770	44666.6	44666.6	21	0	6	2	2	2	1	1	0	1	0	1	0	0	0	0	1	0	0	0	0	0	0	0	0	0	0	0	4	0	3	1	0.00725694	8	6	3	4	4	6	6	5	6	6	6	5
955	1265	522	44656.7	44656.7	21	0	4	2	2	0	2	1	1	2	1	2	1	1	1	1	2	1	1	1	1	1	1	1	1	1	1	1	21	7	10	6	0.00769676	9	9	4	4	9	6	7	8	8	7	8	8
956	2802	2706	44735.7	44735.7	21	0	11	1	1	2	4	1	0	0	0	0	0	0	0	1	0	0	0	0	0	0	0	0	0	0	0	0	1	0	0	1	0.00954861	4	3	0	3	1	5	5	5	5	5	5	1
957	4196	1525	44663.5	44663.5	21	0	15	1	1	1	4	1	0	0	0	0	0	0	0	0	0	0	0	0	0	0	0	0	0	0	0	0	1	0	0	1	0.0122801	2	1	2	2	3	8	9	10	10	10	10	0
958	1293	608	44656.7	44656.8	21	0	4	1	2	1	1	0	0	0	0	0	1	0	1	0	0	0	1	0	0	0	1	0	0	0	0	0	2	0	1	3	0.0214468	8	8	7	8	7	5	4	5	5	7	6	5
959	2257	701	44656.7	44656.7	21	0	8	1	1	1	4	1	0	1	0	1	0	0	1	0	1	0	1	1	0	0	0	0	1	1	0	0	7	1	4	3	0.0111574	3	5	2	3	3	5	5	5	5	5	5	4
960	3213	982	44661	44661	21	0	12	2	1	1	4	3	0	1	0	1	1	0	2	0	1	2	1	1	1	0	1	1	2	0	0	0	13	0	6	10	0.0233681	5	3	6	6	6	4	6	5	6	5	7	5
961	4197	1437	44662.5	44662.5	21	0	15	1	1	1	1	0	0	0	0	0	0	0	0	0	0	0	0	0	0	0	0	0	0	0	0	0	0	0	0	0	0.0375	3	1	0	0	2	4	5	5	4	4	4	4
962	1796	1713	44666.5	44666.5	21	0	6	2	2	1	4	2	1	1	1	1	0	1	2	1	1	3	2	3	1	1	1	1	3	1	1	1	22	7	9	10	0.0202315	10	4	7	8	10	4	5	5	5	5	4	10
963	2208	812	44658.7	44658.7	21	0	8	2	1	4	4	1	0	0	0	0	1	0	1	0	0	1	1	0	0	0	0	0	1	0	0	0	3	0	0	5	0.00892361	5	6	2	7	1	9	7	6	10	10	10	0
964	238	363	44717.5	44717.6	21	1	1	2	1	2	4	2	1	1	1	1	0	1	0	1	1	1	1	1	1	1	1	1	2	0	1	0	17	6	6	5	0.0100231	8	9	8	8	9	5	5	5	4	6	5	3
965	4738	1396	44677.4	44677.5	21	0	18	1	1	1	4	0	0	0	0	0	0	0	0	0	0	0	1	0	0	0	0	0	0	1	0	0	1	1	0	1	0.0310417	5	3	1	2	1	6	5	4	8	5	5	5
966	106	166	44715.4	44715.4	21	0	1	1	1	4	4	1	1	1	1	1	0	1	1	1	1	1	1	1	1	1	1	0	1	0	1	0	14	6	5	5	0.0166435	5	0	2	2	5	3	2	2	5	3	10	4
967	3239	941	44660.9	44660.9	21	0	12	0	1	0	4	0	0	0	0	0	0	0	1	0	0	1	1	1	0	0	0	0	0	0	0	0	1	0	1	3	0.0165972	7	6	4	7	3	5	6	6	7	7	7	5
968	3548	1659	44664.9	44664.9	21	0	13	2	1	2	2	1	0	0	0	0	0	0	1	0	0	0	1	0	0	0	0	0	1	0	0	0	2	0	0	3	0.0112384	3	2	0	2	0	6	8	5	9	6	6	1
969	2804	67	44735.6	44735.6	21	0	11	2	1	1	4	0	0	0	0	0	1	0	0	0	0	1	0	0	0	1	1	0	1	0	0	0	3	0	1	2	0.0146875	5	5	1	2	2	8	7	7	7	7	7	2
970	1669	1740	44666.6	44666.6	21	0	6	2	1	0	4	2	0	0	0	0	0	0	0	0	0	0	0	0	0	0	0	0	0	0	0	0	2	0	0	2	0.00844907	8	5	5	6	7	5	5	5	6	8	7	0
971	4180	911	44659.4	44659.4	21	0	15	2	1	0	4	1	0	0	0	0	0	0	1	0	0	0	0	0	0	0	0	0	0	0	0	0	1	0	0	2	0.0148032	6	5	0	5	0	4	2	2	7	5	4	2
972	5052	403	44655.9	44655.9	21	0	19	1	1	0	0	0	0	0	0	0	0	0	0	0	0	0	0	0	0	0	0	0	0	0	0	0	0	0	0	0	0.00945602	2	1	0	1	0	5	5	5	5	6	5	2
973	3589	1063	44659.7	44659.7	21	1	13	2	1	4	1	1	0	0	0	0	0	0	0	0	0	0	0	0	0	0	0	0	0	0	0	0	1	0	0	1	0.0363194	0	2	0	0	2	7	9	6	5	5	9	0
974	2716	2146	44683.7	44683.7	21	0	10	1	2	2	1	0	0	0	0	0	0	0	1	0	0	0	0	0	0	0	1	0	0	0	0	0	1	0	1	1	0.00950231	2	2	1	2	4	0	1	1	1	3	2	0
975	3969	1024	44659.6	44659.6	21	0	15	2	2	1	4	0	0	1	0	1	1	0	1	0	1	0	0	0	0	0	0	0	0	0	0	0	4	0	3	2	0.0108218	8	8	1	8	7	8	7	6	7	6	7	2
976	92	164	44715.4	44715.4	21	0	1	1	1	4	4	0	0	0	0	0	0	0	0	0	0	0	0	0	0	0	1	0	0	0	0	0	1	0	1	0	0.0161458	8	2	0	8	5	5	6	6	8	3	3	3
977	5044	401	44655.9	44655.9	21	0	19	0	0	0	0	0	0	0	0	0	1	0	1	2	0	1	0	1	0	0	1	0	2	0	0	0	5	0	2	3	0.0160417	5	5	5	5	0	5	4	4	5	4	4	6
978	1810	1894	44667.5	44667.5	21	0	6	2	2	1	4	0	1	1	0	1	1	0	1	0	1	1	1	0	0	0	1	0	2	1	0	0	8	1	4	4	0.0091088	5	7	3	3	5	5	5	2	5	5	5	6
979	2271	713	44656.7	44656.8	21	0	8	1	1	1	1	1	1	0	0	0	0	0	0	0	0	0	0	0	0	0	0	0	0	0	0	0	1	0	0	1	0.0183102	3	7	0	0	4	8	7	6	5	10	10	0
980	1677	1800	44666.6	44666.6	21	0	6	2	2	0	4	0	1	0	0	0	0	0	0	0	0	0	0	0	0	0	0	0	0	0	0	0	0	0	0	0	0.0443171	6	7	0	0	0	6	5	5	5	7	6	0
981	1305	595	44656.7	44656.7	21	0	4	1	2	2	1	0	0	0	0	0	0	0	0	1	0	0	1	1	1	0	0	0	1	0	0	0	3	0	1	2	0.010544	8	2	0	7	1	5	7	7	9	9	8	9
982	2452	2441	44691.8	44691.8	21	0	9	2	1	4	4	0	0	0	0	0	0	0	0	1	0	0	0	0	0	0	0	0	0	0	0	0	0	0	0	0	0.00894676	0	0	0	0	0	5	5	5	5	5	5	0
983	344	73	44653.1	44653.1	21	0	1	1	1	4	4	2	0	0	0	0	0	0	1	1	0	0	1	1	0	0	0	0	0	0	0	0	3	0	1	4	0.00831019	7	8	1	4	2	1	4	3	6	5	4	6
984	2259	705	44656.7	44656.7	21	1	8	1	1	1	4	1	0	1	0	1	0	0	0	1	1	0	0	1	0	0	0	0	1	0	0	0	6	0	4	1	0.0125579	6	7	7	6	5	4	4	4	6	4	5	7
985	3575	1196	44659.8	44659.8	21	1	13	1	0	1	4	1	1	0	1	0	1	1	1	1	0	1	1	1	1	1	0	0	1	0	1	0	11	6	1	6	0.0153241	7	7	6	9	5	8	10	7	8	8	5	9
986	3078	910	44660.9	44660.9	21	0	12	1	1	1	1	1	1	0	1	0	0	1	1	1	0	1	1	1	1	1	0	0	1	1	1	0	11	7	1	5	0.0112731	3	5	1	4	5	3	3	2	3	3	4	4
987	3235	844	44660.9	44660.9	21	0	12	2	1	1	4	1	0	1	0	1	0	0	1	0	1	0	1	1	0	0	0	0	0	0	0	0	5	0	4	3	0.0071412	9	8	7	8	8	4	6	4	4	4	4	5
988	1252	533	44656.7	44656.7	21	0	4	2	2	1	1	0	0	0	0	0	0	0	0	1	0	0	0	0	0	0	0	0	0	0	0	0	0	0	0	0	0.00987269	6	6	3	4	6	4	4	4	7	6	5	2
989	4581	1630	44678.3	44678.3	21	1	17	1	2	4	1	0	0	0	0	0	0	0	1	1	0	0	0	0	0	1	1	0	1	1	0	0	3	1	1	1	0.0159954	7	1	0	9	4	5	7	4	6	6	3	4
990	4792	1225	44676.7	44676.7	21	0	18	0	0	2	0	1	0	0	0	0	0	0	0	1	0	0	0	1	0	0	0	0	0	0	0	0	2	0	1	1	0.012037	7	7	6	6	5	4	5	4	5	5	5	5
991	3397	1599	44664.8	44664.8	21	0	13	0	1	0	4	1	1	0	1	0	1	1	1	1	0	1	1	1	1	1	0	0	1	0	1	0	11	6	1	6	0.0120486	5	4	3	6	5	5	6	5	8	6	5	5
992	3538	1155	44659.8	44659.8	21	0	13	2	0	0	4	0	0	0	0	0	0	0	0	0	0	0	1	1	0	0	1	0	0	0	0	0	2	0	2	1	0.0137269	8	10	3	5	1	5	5	3	5	5	5	5
993	1262	511	44656.7	44656.7	21	1	4	1	1	1	2	0	0	0	0	0	0	0	0	0	0	0	0	0	0	0	0	0	0	0	0	0	0	0	0	0	0.00700231	4	4	0	0	0	4	3	4	4	4	3	2
994	2256	704	44656.7	44656.7	21	0	8	1	1	1	4	1	1	1	1	1	1	1	0	1	1	1	1	1	1	1	1	1	1	0	1	1	17	6	7	5	0.0126042	5	5	2	2	3	3	4	2	8	5	7	3
995	3402	811	44659.4	44659.4	21	1	13	2	1	1	4	0	0	0	0	0	0	0	0	0	0	0	1	0	0	0	1	0	1	0	0	0	2	0	1	1	0.0135069	6	5	4	4	5	4	4	4	5	4	4	6
996	1062	390	44655.6	44655.6	21	0	4	2	2	1	0	0	0	0	0	0	0	0	0	0	0	0	0	0	0	0	0	0	0	0	0	0	0	0	0	0	0.0129282	7	7	0	1	1	7	7	8	7	7	9	0
997	1066	387	44655.6	44655.6	21	0	4	2	2	1	0	1	0	1	0	1	0	0	0	0	1	0	1	0	1	0	0	0	0	0	0	0	5	0	3	3	0.0107986	7	7	0	2	2	2	6	6	6	6	8	2
998	1065	388	44655.6	44655.6	21	0	4	2	2	1	0	0	0	0	0	0	0	0	1	0	0	0	0	0	1	0	0	0	1	0	0	0	2	0	0	2	0.0119907	7	5	0	0	1	6	7	7	7	7	7	1
999	2046	444	44655.9	44655.9	21	0	7	2	2	1	4	0	1	1	1	1	1	1	1	1	1	2	1	0	0	1	0	0	1	1	1	0	12	7	3	5	0.0167824	8	9	5	10	6	10	9	4	7	7	7	9
1000	3927	2270	44743	44743	21	0	14	2	2	1	1	0	0	1	0	1	0	0	0	0	1	0	0	0	0	0	0	0	0	0	0	0	3	0	3	0	0.0219444	6	7	3	4	3	4	5	4	6	7	6	4
1001	1068	297	44655.6	44655.6	21	0	4	2	2	1	4	3	0	1	0	1	1	0	2	0	1	0	2	1	1	0	1	0	1	1	0	0	12	1	5	9	0.0074537	10	7	5	4	9	3	4	4	4	4	4	8
1002	2266	720	44656.8	44656.8	21	0	8	1	1	1	1	0	0	0	0	0	0	0	0	0	0	0	0	0	0	0	0	0	0	0	0	0	0	0	0	0	0.00826389	2	0	0	1	3	1	8	8	8	0	8	0
1003	4174	1446	44662.5	44662.6	21	0	15	2	0	0	4	0	0	0	0	0	0	0	0	0	0	0	0	0	0	1	0	0	0	0	0	0	0	0	0	0	0.0265856	2	0	0	0	0	10	7	7	9	9	8	0
1004	3551	1146	44659.8	44659.8	21	1	13	2	1	0	4	0	0	1	0	1	0	0	0	0	1	0	0	0	0	0	0	0	0	0	0	0	3	0	3	0	0.0118866	5	3	0	3	4	3	5	5	5	5	5	0
1005	3577	1559	44664.8	44664.8	21	0	13	2	0	4	1	1	0	1	0	1	0	0	0	0	1	1	0	1	1	0	0	0	1	0	0	0	7	0	4	3	0.013912	1	2	1	1	1	0	1	1	1	1	1	2
1006	3954	2271	44743	44743	21	0	14	1	1	1	1	1	0	0	0	0	0	0	0	0	0	0	0	0	0	1	0	0	0	0	0	0	1	0	0	1	0.0154398	5	5	3	2	6	5	5	4	3	3	3	2
1007	2451	2412	44688.9	44688.9	21	0	9	1	1	4	4	1	0	0	0	0	1	0	0	0	0	0	0	0	0	0	0	0	2	0	0	0	4	0	0	2	0.0108796	0	0	0	0	0	10	7	8	9	9	9	0
1008	3250	856	44660.9	44660.9	21	0	12	2	1	1	2	0	1	1	1	1	0	1	1	1	1	1	0	0	0	1	0	0	1	1	1	0	11	7	3	2	0.00979167	6	7	1	4	1	4	5	2	4	5	4	5
1009	2624	1825	44678.6	44678.6	21	1	10	2	2	1	2	1	1	1	1	1	1	1	1	1	1	1	1	1	1	1	1	0	0	0	1	0	14	6	5	6	0.00868056	7	5	2	2	3	8	5	2	5	6	9	5
1010	4634	1368	44676.8	44676.8	21	0	18	1	0	2	4	1	0	1	0	1	2	0	0	0	1	1	0	0	0	0	0	0	1	0	0	0	7	0	3	4	0.0141667	0	1	0	0	1	10	10	10	8	10	9	9
1011	4202	1413	44662.5	44662.5	21	0	15	1	1	1	1	1	1	0	0	0	0	0	0	1	0	0	0	0	0	0	0	0	0	0	0	0	1	0	0	1	0.00763889	5	4	0	2	3	5	4	5	7	6	7	2
1012	686	889	44739.5	44739.5	21	0	3	1	1	0	1	1	0	0	0	0	2	0	0	0	0	0	0	0	0	0	0	0	0	0	0	0	3	0	0	3	0.0159954	3	4	1	3	1	8	7	7	6	7	7	3
1013	3565	1625	44664.8	44664.8	21	0	13	1	1	1	1	1	1	1	1	1	0	1	1	1	1	1	1	0	1	1	1	0	0	0	1	0	12	6	4	5	0.0180093	6	0	1	8	0	2	3	2	3	5	3	2
1014	3093	1039	44661.8	44661.8	21	0	12	2	2	1	4	3	0	3	0	3	0	0	2	0	3	2	3	2	0	0	2	0	0	0	0	0	16	0	13	10	0.0110069	10	6	8	9	10	0	0	0	1	0	0	8
1015	2702	1718	44678.5	44678.5	21	0	10	1	1	1	4	0	0	0	0	0	0	0	0	0	0	0	0	0	0	0	0	0	1	0	0	0	1	0	0	0	0.00920139	4	7	2	4	0	7	4	8	8	7	4	8
1016	1550	1318	44660.5	44660.5	21	0	5	1	1	4	4	1	1	1	1	1	0	1	1	1	1	1	2	1	1	1	1	0	1	0	1	0	14	6	5	6	0.00914352	5	5	3	3	5	5	5	5	5	5	5	2
1017	3578	1675	44664.9	44664.9	21	0	13	2	1	1	4	0	0	0	0	0	0	0	0	0	0	0	0	1	0	0	0	0	0	0	0	0	1	0	1	0	0.0114583	2	1	1	0	1	8	8	8	9	8	8	1
1018	2267	703	44656.7	44656.7	21	0	8	2	1	1	1	1	1	1	1	1	0	1	0	1	1	0	0	1	1	1	1	1	1	0	1	0	15	6	6	2	0.0104745	10	9	8	9	7	5	5	7	7	6	8	9
1019	1407	668	44657.8	44657.8	21	0	4	2	2	1	4	1	0	1	0	1	0	0	2	0	1	1	1	1	1	0	1	0	0	1	0	0	8	1	5	6	0.0117014	10	10	3	10	5	0	7	6	6	5	6	8
1020	3945	2274	44743	44743	21	0	14	2	0	0	1	1	0	1	0	1	1	0	2	0	1	0	1	1	0	0	0	0	1	0	0	0	7	0	4	5	0.0114931	7	5	1	4	6	6	7	7	7	7	8	6
1021	2115	571	44655.9	44656	21	0	7	2	2	2	4	1	1	0	1	0	1	1	1	1	0	0	1	0	0	1	0	0	1	0	1	0	9	6	0	4	0.0112731	1	6	0	0	0	3	6	5	9	10	9	1
1022	4570	1780	44678.5	44678.5	21	0	17	1	1	1	1	0	0	0	0	0	0	0	0	0	0	0	0	0	0	0	0	0	0	0	0	0	0	0	0	0	0.00715278	5	4	0	3	0	10	9	10	10	10	10	2
1023	4199	1238	44659.9	44659.9	21	0	15	2	1	1	4	1	1	0	1	0	0	1	0	1	0	1	1	0	0	1	1	0	0	0	1	0	8	6	1	3	0.0117593	7	5	5	5	6	5	6	6	7	6	7	5
1024	4794	1360	44676.8	44676.8	21	0	18	0	0	1	1	1	0	0	0	0	0	0	1	2	0	1	1	1	1	0	1	0	1	1	0	0	6	1	2	5	0.0242361	8	9	7	6	5	7	6	6	6	6	6	6
1025	4558	1694	44678.4	44678.4	21	0	17	1	1	1	1	0	0	0	0	0	0	0	0	0	0	0	1	0	0	0	1	0	0	0	0	0	1	0	1	1	0.0175579	7	7	1	1	0	6	6	7	7	7	9	0
1026	102	126	44715.4	44715.4	21	0	1	2	1	4	4	0	0	1	0	1	0	0	1	1	1	0	1	1	0	0	1	0	0	0	0	0	5	0	5	2	0.00998843	5	7	5	4	7	4	3	3	5	4	4	4
1027	343	71	44652.9	44652.9	21	0	1	1	1	4	4	1	0	0	0	0	0	0	1	0	0	1	1	1	0	0	1	0	1	0	0	0	4	0	2	4	0.0111921	10	10	3	8	5	5	3	3	5	6	6	3
1028	4977	70	44655.8	44655.8	21	0	19	1	1	1	1	1	1	0	1	0	1	1	1	1	0	1	1	0	1	1	1	0	0	0	1	1	11	6	2	6	0.0224653	6	5	3	4	3	8	7	7	6	7	7	3
1029	3935	2206	44742.9	44742.9	21	0	14	1	1	4	1	1	1	1	1	1	1	1	1	1	1	1	1	1	1	1	1	1	1	1	1	1	18	7	7	6	0.00940972	6	6	1	8	2	8	8	6	5	6	6	3
1030	3970	868	44659.4	44659.4	21	1	15	2	1	1	2	3	3	1	3	1	1	3	3	3	1	2	3	1	2	3	0	0	1	2	3	0	31	20	4	14	0.0140856	10	5	5	10	10	1	1	0	1	1	1	9
1031	4831	1297	44676.7	44676.7	21	0	18	2	0	2	4	0	0	0	0	0	0	0	0	0	0	0	0	0	0	0	0	0	0	0	0	0	0	0	0	0	0.00925926	5	6	5	6	2	8	4	4	4	6	7	2
1032	5060	304	44655.8	44655.8	21	0	19	1	0	0	0	2	1	2	1	2	0	1	2	1	2	0	2	1	0	1	0	0	1	1	1	0	17	7	7	6	0.0146875	8	5	2	7	7	5	6	4	6	5	5	7
1033	93	135	44715.4	44715.4	21	0	1	1	1	4	4	0	0	0	0	0	0	0	1	0	0	1	0	0	0	0	1	1	1	0	0	0	3	0	2	2	0.0113194	7	2	0	9	3	8	6	7	8	8	8	2
1034	4494	1689	44678.4	44678.4	21	0	17	1	1	4	4	1	0	1	0	1	1	0	1	0	1	1	0	1	1	0	0	0	1	0	0	0	8	0	4	5	0.014919	5	3	2	4	5	4	10	8	10	7	10	6
1035	1051	419	44655.6	44655.6	21	0	4	2	1	1	4	0	0	0	0	0	0	0	0	0	0	0	1	0	0	0	0	0	0	0	0	0	0	0	0	1	0.0166204	8	7	4	2	3	5	6	6	7	6	6	7
1036	2041	429	44655.9	44655.9	21	0	7	2	2	2	2	1	0	0	0	0	1	0	1	0	0	1	1	1	1	0	1	0	0	0	0	0	5	0	2	6	0.0115046	5	5	0	4	5	3	3	4	3	3	4	0
1037	1830	1803	44666.6	44666.6	21	0	6	2	2	4	2	1	0	0	0	0	0	0	1	0	0	1	1	0	1	0	0	1	1	0	0	0	4	0	1	5	0.00978009	8	6	4	8	4	6	5	5	5	6	6	4
1038	2110	597	44656	44656	21	0	7	2	2	2	2	1	0	1	0	1	1	0	0	0	1	0	1	1	1	0	0	0	1	0	0	0	8	0	4	4	0.00829861	7	6	5	8	5	5	5	5	9	5	5	5
1039	1301	529	44656.7	44656.7	21	0	4	2	2	0	4	1	1	1	1	1	0	1	0	1	1	1	1	1	1	1	1	0	1	0	1	0	14	6	5	4	0.0096875	7	4	8	8	9	3	3	3	5	4	2	6
1040	4789	1284	44676.7	44676.7	21	0	18	1	1	2	4	0	0	0	0	0	0	0	0	0	0	0	0	0	0	0	0	0	0	0	0	0	0	0	0	0	0.0137963	5	4	0	3	3	5	5	5	4	5	5	3
1041	4181	1020	44659.6	44659.6	21	0	15	1	2	1	4	0	0	0	0	0	0	0	1	0	0	0	0	0	0	1	0	0	0	1	0	0	1	1	0	1	0.00829861	4	5	1	2	2	2	3	3	4	2	4	1
1042	3800	2051	44742.5	44742.5	21	0	14	2	1	1	1	0	0	0	0	0	0	0	1	0	0	0	1	0	0	0	0	0	1	0	0	0	1	0	0	2	0.00908565	6	8	2	6	5	6	7	5	6	6	6	5
1043	3930	2220	44742.9	44742.9	21	0	14	2	1	4	1	1	1	1	1	1	2	1	1	1	1	2	1	1	1	1	1	2	1	2	1	2	22	8	9	8	0.00961806	4	4	6	5	8	2	1	1	3	1	1	6
1044	1808	1832	44666.8	44666.8	21	0	6	2	2	1	4	1	1	1	0	1	0	0	1	0	1	1	1	1	1	0	0	0	1	0	0	0	7	0	4	5	0.00789352	6	7	4	5	6	4	5	4	5	4	5	7
1045	3283	1271	44660	44660	21	0	13	2	2	2	2	0	1	0	0	0	0	0	0	0	0	0	0	0	0	0	0	0	0	0	0	0	0	0	0	0	0.00978009	5	7	0	2	3	6	7	8	7	8	7	0
1046	3968	937	44659.4	44659.5	21	0	15	2	2	1	4	0	0	0	0	0	0	0	0	0	0	0	0	0	0	0	0	0	0	0	0	0	0	0	0	0	0.0168981	5	0	0	0	0	10	9	9	10	10	10	10
1047	3956	2236	44742.9	44742.9	21	0	14	2	1	1	1	1	0	1	0	1	1	0	1	0	1	0	1	0	0	0	0	0	0	0	0	0	5	0	3	4	0.0119676	8	8	2	7	5	10	8	7	10	9	7	9
1048	1063	415	44655.6	44655.6	21	0	4	1	2	1	1	0	1	1	1	1	0	1	1	1	1	0	0	0	0	1	0	0	0	0	1	0	9	6	3	1	0.0080787	7	6	2	2	0	7	7	4	7	8	7	0
1049	1797	1728	44666.5	44666.5	21	0	6	2	2	1	4	1	0	1	0	1	1	0	2	0	1	0	1	0	1	0	1	1	0	2	0	1	11	2	6	6	0.013831	5	6	2	4	2	5	4	3	4	4	4	4
1050	3958	2269	44743	44743	21	0	14	2	0	0	0	3	1	2	1	2	2	1	1	1	2	1	2	1	1	1	1	1	1	1	1	1	24	7	10	10	0.00320602	4	8	9	5	3	6	6	5	6	4	3	8
1051	361	875	44739.4	44739.4	21	0	3	2	2	4	4	1	3	3	3	3	0	3	3	3	3	3	3	3	0	3	3	3	1	3	3	3	44	21	21	10	0.00895833	10	10	10	10	10	0	0	0	0	0	0	10
1052	3550	1581	44664.8	44664.8	21	0	13	1	1	1	1	1	0	1	0	1	0	0	0	0	1	0	0	0	0	0	0	0	1	0	0	0	5	0	3	1	0.00621528	10	10	10	10	5	2	10	10	6	6	6	9
1053	1083	422	44655.6	44655.6	21	0	4	2	2	0	0	3	1	1	1	1	0	1	1	1	1	1	3	3	1	1	1	0	0	0	1	0	17	6	7	9	0.00520833	10	10	7	10	10	5	4	5	8	5	5	10
1054	3412	1327	44660.5	44660.5	21	0	13	2	1	1	4	1	1	1	1	1	0	1	2	1	1	1	1	0	1	1	1	0	1	1	1	0	14	7	4	6	0.0206366	7	6	7	7	8	5	6	5	5	5	5	5
1055	4179	1039	44659.6	44659.6	21	0	15	1	2	0	2	3	0	0	0	0	0	0	0	0	0	0	0	0	0	0	0	0	0	0	0	0	3	0	0	3	0.00748843	3	4	1	2	2	6	5	7	7	8	8	8
1056	108	188	44715.4	44715.4	21	0	1	1	1	4	1	0	0	1	0	1	2	0	2	0	1	1	1	2	0	0	2	2	1	2	0	1	15	2	10	6	0.0132407	0	3	2	2	5	2	2	2	2	1	2	2
1057	3583	1369	44660.7	44660.7	21	0	13	1	0	0	4	1	1	0	1	0	1	1	1	1	0	0	1	1	0	1	0	0	1	0	1	0	10	6	1	4	0.00909722	6	6	5	7	6	5	5	5	6	6	7	2
1058	4205	1423	44662.5	44662.5	21	0	15	1	2	1	4	0	0	0	0	0	0	0	1	0	0	0	0	0	0	0	0	0	0	0	0	0	0	0	0	1	0.0212269	5	5	1	2	1	5	4	4	8	5	5	5
1059	5039	153	44655.8	44655.8	21	0	19	0	0	0	0	2	0	2	0	2	0	0	0	0	2	0	2	0	0	0	0	0	1	0	0	0	9	0	6	4	0.00894676	5	5	0	5	8	4	5	5	7	7	8	5
1060	3959	2275	44743	44743	21	0	14	2	0	2	1	1	0	0	0	0	0	0	1	0	0	0	0	0	0	0	0	0	1	0	0	0	2	0	0	2	0.0102199	7	7	2	5	10	5	7	3	3	7	3	7
1061	1296	579	44656.7	44656.7	21	0	4	2	1	0	2	0	0	0	0	0	0	0	0	2	0	0	0	0	0	0	0	0	0	0	0	0	0	0	0	0	0.00622685	7	8	2	3	2	7	7	7	7	7	6	6
1062	3805	2107	44742.5	44742.5	21	0	14	2	1	0	1	1	0	0	0	0	0	0	0	0	0	0	0	0	0	0	0	0	2	0	0	0	3	0	0	1	0.0151042	8	3	3	3	8	8	5	5	7	5	5	5
1063	3079	906	44660.9	44660.9	21	0	12	2	2	1	4	0	0	0	0	0	2	0	0	2	0	0	0	0	0	0	0	0	0	0	0	0	2	0	0	2	0.0106481	3	5	0	0	0	5	10	5	5	7	8	0
1064	3729	2143	44742.6	44742.6	21	0	14	2	2	2	1	1	0	0	0	0	0	0	1	0	0	1	1	1	1	0	0	2	0	0	0	0	5	0	3	5	0.0100231	8	7	7	7	5	8	7	7	5	4	4	5
1065	3208	943	44660.9	44660.9	21	0	12	2	1	0	2	1	0	1	0	1	0	0	0	1	1	0	1	1	0	0	2	0	2	0	1	0	9	0	6	2	0.0218866	7	8	7	8	6	4	5	4	5	4	4	8
1066	1258	551	44656.7	44656.7	21	0	4	1	1	1	1	3	0	1	0	1	0	0	2	1	1	1	2	1	1	0	0	0	2	0	0	0	10	0	4	9	0.011713	10	10	7	10	10	5	8	7	8	5	5	10
1067	3528	1653	44664.8	44664.9	21	0	13	1	1	1	4	0	0	1	0	1	0	0	2	1	1	0	1	1	0	0	1	1	1	0	0	0	7	0	6	3	0.0496296	5	8	0	3	6	0	5	5	5	5	5	5
1068	4560	1763	44678.5	44678.5	21	0	17	2	2	4	4	0	0	0	0	0	1	0	0	0	0	0	0	0	0	0	0	0	0	0	1	0	1	0	0	1	0.00884259	10	5	0	5	5	10	10	8	5	10	10	7
1069	2870	2691	44735.7	44735.7	21	0	11	2	2	2	4	2	0	2	0	2	0	0	1	0	2	0	1	2	0	0	1	1	2	2	0	1	17	2	11	4	0.00972222	5	5	5	5	5	2	2	2	2	2	2	2
1070	2350	2330	44686.7	44686.7	21	0	9	1	2	0	1	1	0	1	0	1	0	0	1	0	1	1	1	1	0	0	0	0	0	0	0	0	5	0	4	4	0.0141435	5	9	8	7	10	6	4	4	2	4	5	8
1071	3808	2081	44742.5	44742.5	21	0	14	1	1	0	1	1	0	0	0	0	0	0	0	0	0	0	1	0	0	0	0	0	1	0	0	0	2	0	0	2	0.0148032	6	7	1	6	3	8	8	7	8	7	7	1
1072	2808	2690	44735.7	44735.7	21	0	11	1	1	1	4	2	1	2	1	2	0	1	1	1	2	0	2	2	1	1	1	2	0	1	1	2	23	7	13	6	0.0102662	7	8	6	8	5	5	5	2	3	4	3	7
1073	2712	1725	44678.5	44678.5	21	0	10	1	1	1	4	1	0	0	0	0	0	0	1	0	0	1	1	1	0	0	0	0	0	0	0	0	2	0	1	4	0.0175231	5	4	1	2	1	6	8	5	5	6	5	5
1074	4565	1674	44678.4	44678.4	21	0	17	1	2	4	4	1	0	0	0	0	1	0	0	0	0	0	1	0	0	0	0	0	0	1	1	0	3	1	0	3	0.0178241	6	7	5	6	2	8	9	8	9	10	9	6
1075	3254	1015	44661.6	44661.6	21	0	12	1	2	1	4	0	0	0	0	0	1	0	0	0	0	0	0	0	0	1	0	0	0	0	0	0	1	0	0	1	0.0158449	10	9	0	9	1	1	6	5	6	6	5	5
1076	1680	1778	44666.6	44666.6	21	0	6	2	1	0	4	2	0	0	0	0	0	0	1	0	0	0	1	0	0	0	0	0	0	0	0	0	2	0	0	4	0.0149306	8	5	3	7	5	5	6	3	4	4	3	4
1077	349	30	44652.7	44652.7	21	0	1	2	1	4	0	3	2	0	2	0	1	2	3	2	0	1	3	1	0	2	1	0	0	0	2	0	18	12	2	11	0.0122454	9	6	4	9	9	4	5	2	3	3	3	7
1078	3588	1589	44664.8	44664.8	21	1	13	1	0	0	2	0	0	0	0	0	1	0	1	0	0	0	0	0	0	0	0	0	0	0	0	0	1	0	0	2	0.00903935	2	2	1	1	2	8	8	7	9	9	9	1
1079	2953	131	44738.9	44738.9	21	0	11	2	2	4	4	0	0	0	0	0	0	0	0	0	0	0	0	0	0	0	0	0	0	0	1	0	0	0	0	0	0.00873843	1	6	0	1	3	9	9	8	8	10	10	1
1080	1672	1907	44668.9	44668.9	21	0	6	2	1	0	4	1	0	0	0	0	0	0	0	0	0	0	0	0	0	0	0	0	0	0	0	0	1	0	0	1	0.0134028	8	0	0	4	8	1	9	7	10	9	9	1
1081	5040	213	44655.8	44655.8	21	0	19	2	2	2	1	0	0	0	0	0	0	0	0	0	0	0	1	1	0	1	0	0	0	0	0	0	1	0	1	1	0.0080787	7	10	7	8	5	8	9	6	7	5	7	7
1082	1673	1746	44666.6	44666.6	21	0	6	2	1	0	4	1	0	1	0	1	1	0	1	0	1	1	2	0	0	0	0	0	2	0	1	0	7	0	3	6	0.0112153	9	8	7	8	8	5	6	4	5	5	5	7
1083	1257	586	44656.7	44656.7	21	0	4	2	2	4	4	3	0	1	0	1	0	0	1	0	1	0	1	1	0	0	0	0	0	2	0	0	9	2	4	5	0.00837963	9	6	5	5	8	4	5	3	4	4	5	10
1084	246	340	44717.5	44717.6	21	0	1	2	1	2	4	1	0	0	0	0	1	0	1	0	0	1	1	0	0	0	3	0	1	0	0	0	6	0	3	5	0.0124653	9	10	6	7	10	5	4	5	8	8	5	8
1085	2107	424	44655.9	44655.9	21	0	7	2	1	1	4	0	0	0	0	0	0	0	0	0	0	0	1	0	0	0	0	0	0	0	1	0	0	0	0	1	0.0115394	0	1	0	0	3	0	1	2	0	5	0	0
1086	1793	1830	44666.7	44666.7	21	0	6	2	2	0	4	2	0	1	0	1	0	0	2	0	1	1	1	0	0	0	1	0	1	0	0	0	7	0	4	6	0.0133102	7	6	2	6	3	4	5	6	6	3	6	7
1087	1292	599	44656.7	44656.7	21	0	4	2	1	1	4	1	0	0	0	0	0	0	1	0	0	0	0	0	0	0	0	0	1	0	0	0	2	0	0	2	0.00796296	5	8	3	8	3	8	6	3	5	3	3	5
1088	2122	454	44655.9	44655.9	21	0	7	1	2	4	4	2	1	1	1	1	1	1	1	1	1	1	2	1	1	1	1	0	1	1	1	0	17	7	5	8	0.00846065	8	9	7	6	10	8	4	5	8	9	9	8
1089	3799	2089	44742.5	44742.5	21	0	14	1	1	1	1	1	0	1	0	1	0	0	0	0	1	0	1	2	0	0	0	0	0	0	0	0	6	0	5	2	0.0104398	9	7	5	4	7	7	6	6	8	8	7	5
1090	2630	1848	44678.6	44678.6	21	0	10	2	2	1	2	2	0	0	0	0	1	0	0	0	0	0	1	0	0	0	0	0	0	0	0	0	3	0	0	4	0.0336227	7	7	5	7	3	5	6	8	7	7	9	4
1091	3816	2121	44742.6	44742.6	21	0	14	1	0	0	1	1	1	1	1	1	1	1	1	1	1	1	1	1	0	1	1	0	0	0	1	0	13	6	5	5	0.0107755	6	5	5	5	7	6	7	5	4	5	5	5
1092	1801	1706	44666.5	44666.5	21	0	6	2	2	1	4	1	1	1	1	1	1	1	1	1	1	0	0	1	1	1	0	0	1	0	1	0	14	6	4	4	0.00841435	7	7	3	7	7	6	6	5	7	7	6	7
1093	3223	1002	44661.4	44661.4	21	0	12	1	1	1	4	2	0	1	0	1	0	0	1	0	1	1	1	1	0	0	1	1	1	0	0	1	10	0	7	5	0.0118287	10	9	6	8	10	4	3	3	2	3	3	8
1094	1827	1710	44666.5	44666.5	21	0	6	2	2	2	4	0	0	0	0	0	0	0	0	0	0	0	1	0	0	0	0	0	1	0	0	0	1	0	0	1	0.0141435	7	6	7	3	6	7	5	5	5	4	3	8
1095	5017	175	44655.8	44655.8	22	0	19	0	0	0	0	0	0	0	0	0	0	0	0	0	0	0	0	0	0	0	0	0	0	0	0	0	0	0	0	0	0.0137153	10	10	5	5	10	5	10	8	7	5	7	5
1096	4825	1341	44676.8	44676.8	22	0	18	0	0	2	0	0	0	0	0	0	0	0	1	2	0	0	0	0	0	0	0	0	1	0	0	0	1	0	0	1	0.00510417	2	3	1	1	1	9	9	9	10	9	9	1
1097	5026	143	44655.8	44655.8	22	0	19	0	0	0	0	0	1	0	0	0	0	0	0	0	0	0	0	0	0	0	0	0	0	0	0	0	0	0	0	0	0.00541667	7	7	0	4	2	7	7	7	8	9	9	2
1098	4812	1275	44676.7	44676.7	22	0	18	0	0	0	0	1	1	0	0	0	0	0	0	0	0	0	3	0	0	0	0	0	0	0	0	0	1	0	0	4	0.00497685	5	3	0	4	5	10	8	5	10	10	10	0
1099	5107	206	44655.8	44655.8	22	0	19	0	0	0	0	0	0	0	0	0	0	0	0	0	0	0	0	0	0	0	0	0	0	0	0	0	0	0	0	0	0.00844907	5	5	2	5	0	0	5	0	0	0	0	0
1100	4260	797	44659.4	44659.4	22	0	15	0	0	0	0	0	1	0	1	0	0	1	1	1	0	0	0	0	0	1	1	0	1	0	1	0	8	6	1	1	0.00703704	4	6	1	1	3	9	8	7	8	6	7	3
1101	5121	280	44655.8	44655.8	22	0	19	1	0	4	4	1	0	0	0	0	0	0	0	0	0	0	0	0	0	0	2	0	0	0	0	0	3	0	2	1	0.00636574	1	0	0	0	0	0	10	10	10	10	10	0
1102	4619	1782	44678.5	44678.5	22	0	17	1	0	4	0	0	0	0	0	0	0	0	0	0	0	0	0	0	0	0	0	0	0	0	0	0	0	0	0	0	0.01125	0	0	0	1	0	4	4	3	1	5	5	0
1103	3671	1322	44660.5	44660.5	22	0	13	1	0	0	0	1	0	0	0	0	0	0	0	0	0	0	1	1	0	0	0	0	0	0	0	0	2	0	1	2	0.00791667	8	3	1	7	9	2	4	2	2	2	2	8
1104	4782	1288	44676.7	44676.7	22	0	18	1	0	2	4	0	0	0	0	0	0	0	0	0	0	0	0	0	0	0	0	0	0	0	0	0	0	0	0	0	0.0141319	8	10	1	5	5	9	9	8	9	9	9	0
1105	3666	1172	44659.8	44659.8	22	0	13	1	0	0	4	1	0	0	0	0	1	0	0	0	0	0	0	0	0	0	0	0	1	0	1	0	3	0	0	2	0.00594907	3	5	0	0	0	10	10	7	10	10	10	0
1106	4406	2616	44720.4	44720.4	22	0	16	1	0	0	4	0	1	0	0	0	0	0	0	0	0	0	0	0	0	0	0	0	0	0	0	0	0	0	0	0	0.0091088	1	2	0	1	0	3	8	8	8	9	8	0
1107	4407	2617	44720.4	44720.4	22	0	16	1	0	0	4	0	1	0	0	0	0	0	0	0	0	0	0	0	0	0	0	0	0	0	1	0	0	0	0	0	0.00909722	1	2	0	1	0	3	8	8	8	9	8	0
1108	2691	2149	44683.7	44683.7	22	0	10	0	1	1	4	0	1	0	0	0	0	0	0	0	0	0	0	0	0	0	0	0	0	0	0	0	0	0	0	0	0.0134375	3	5	0	0	0	9	9	9	10	9	9	0
1109	4623	1617	44678.3	44678.3	22	0	17	1	0	4	4	0	1	0	0	0	0	0	0	0	0	0	0	0	0	0	0	0	0	0	0	0	0	0	0	0	0.00806713	0	2	0	0	1	8	8	8	8	10	9	0
1110	4266	788	44659.4	44659.4	22	0	15	1	0	2	1	0	1	0	0	0	0	0	0	0	0	0	0	0	0	0	0	0	0	0	0	0	0	0	0	0	0.00744213	4	4	3	2	1	5	5	5	5	5	5	3
1111	3896	2189	44742.9	44742.9	22	0	14	1	0	0	1	0	1	0	0	0	0	0	0	0	0	0	1	0	0	0	0	0	1	0	0	0	1	0	0	1	0.00515046	10	10	3	10	10	5	5	5	5	5	5	10
1112	3643	1178	44659.8	44659.8	22	0	13	0	1	1	1	1	0	0	0	0	0	0	0	0	0	0	1	0	0	0	0	0	0	0	0	0	1	0	0	2	0.00758102	7	5	2	4	2	7	7	6	8	6	6	6
1113	3498	1665	44664.9	44664.9	22	0	13	0	2	1	4	1	0	1	1	1	0	0	1	0	1	0	0	0	1	0	1	0	1	0	0	0	7	0	4	3	0.00513889	8	8	4	5	5	2	5	5	5	5	5	2
1114	2420	2462	44698.6	44698.7	22	0	9	1	1	4	4	1	0	0	1	0	0	0	0	0	0	0	1	0	0	0	0	0	1	0	0	0	2	0	0	2	0.0149769	0	2	2	0	2	4	2	2	3	4	3	0
1115	5103	27	44655.8	44655.8	22	0	19	1	1	1	1	0	0	0	1	0	0	0	0	0	0	0	0	0	0	0	0	0	0	0	0	0	0	0	0	0	0.00689815	6	6	5	1	0	5	6	7	8	8	7	0
1116	5133	252	44655.8	44655.8	22	0	19	2	0	0	0	1	0	0	1	0	0	0	0	2	0	0	0	0	0	0	0	0	1	0	0	0	2	0	0	1	0.00974537	2	5	0	0	0	0	10	5	10	10	10	2
1117	4624	1892	44678.7	44678.7	22	0	17	1	1	0	2	0	0	0	1	0	0	0	0	0	0	0	0	0	0	0	0	0	0	0	0	0	0	0	0	0	0.00690972	5	5	1	5	2	3	4	2	6	6	4	2
1118	5122	316	44655.8	44655.9	22	0	19	1	1	1	4	1	0	0	1	0	0	0	0	0	0	0	0	0	0	0	0	0	0	0	0	0	1	0	0	1	0.00341435	0	0	0	0	0	0	3	1	9	8	8	0
1119	321	37	44652.7	44652.7	22	0	1	1	1	4	4	1	2	0	2	0	1	2	2	2	0	1	2	2	2	2	1	0	2	0	2	0	21	12	3	9	0.0169676	8	7	5	7	7	5	5	5	6	6	6	6
1120	2422	2344	44686.7	44686.7	22	0	9	1	1	4	4	0	0	0	0	0	0	0	0	0	0	0	0	0	0	0	0	0	0	0	0	0	0	0	0	0	0.0108449	6	7	0	3	0	8	8	9	9	10	10	0
1121	4250	807	44659.4	44659.4	22	0	15	1	1	4	1	0	0	0	0	0	0	0	0	0	0	0	0	0	0	0	0	0	0	0	0	0	0	0	0	0	0.00415509	5	5	0	2	0	2	5	5	5	5	3	1
1122	4965	62	44655.8	44655.8	22	0	19	1	1	1	4	2	1	1	1	1	1	1	1	1	1	1	1	1	1	1	1	0	1	1	1	1	18	7	6	7	0.0151273	8	9	5	8	6	7	8	5	9	9	8	6
1123	2492	2302	44686.7	44686.7	22	1	9	1	1	4	4	2	1	1	1	1	2	1	2	1	1	1	1	1	1	1	1	1	1	1	1	1	20	7	7	9	0.0053588	6	5	4	5	8	7	6	7	4	5	6	4
1124	4729	1351	44676.8	44676.8	22	0	18	1	1	1	1	1	0	0	0	0	0	0	0	0	0	0	0	0	0	0	0	0	0	0	0	0	1	0	0	1	0.00680556	3	6	0	0	0	10	10	10	10	10	10	0
1125	3662	933	44659.5	44659.5	22	0	13	2	0	1	0	0	0	0	0	0	0	0	0	0	0	0	0	0	0	0	0	0	0	0	0	0	0	0	0	0	0.00744213	2	1	0	0	0	8	10	9	10	10	10	0
1126	3907	2219	44742.9	44742.9	22	0	14	2	0	0	1	0	1	1	1	1	1	1	1	1	1	0	1	1	1	1	1	1	1	1	1	1	17	7	7	4	0.0119213	10	10	10	10	0	10	5	4	8	6	4	4
1127	2487	2514	44698.9	44698.9	22	0	9	1	1	4	4	0	0	0	0	0	0	0	0	0	0	0	0	0	0	0	0	1	0	1	0	0	2	1	1	0	0.0103009	7	5	0	6	5	4	5	4	6	6	5	0
1128	1382	706	44657.8	44657.8	22	0	4	1	1	1	1	2	0	0	0	0	0	0	1	0	0	0	0	0	0	0	0	0	1	0	0	0	3	0	0	3	0.0117824	8	9	9	10	6	6	8	5	5	5	7	9
1129	5120	123	44655.8	44655.8	22	0	19	1	1	1	1	1	0	0	0	0	0	0	0	0	0	0	0	0	0	0	0	0	0	0	0	0	1	0	0	1	0.00987269	0	0	0	0	0	0	0	0	7	6	5	0
1130	4276	930	44659.4	44659.5	22	0	15	1	1	4	0	0	0	0	0	0	0	0	1	0	0	0	0	0	0	0	0	0	0	0	0	0	0	0	0	1	0.0587963	4	3	0	3	4	5	5	5	6	7	4	2
1131	4271	819	44659.4	44659.4	22	0	15	1	1	1	1	0	0	0	0	0	0	0	0	0	0	0	0	0	0	0	0	0	0	0	0	0	0	0	0	0	0.00755787	2	0	0	0	2	7	8	8	10	10	10	0
1132	5125	156	44655.8	44655.8	22	0	19	1	1	4	4	1	0	0	0	0	1	0	0	1	0	0	0	0	0	0	0	0	0	0	0	0	2	0	0	2	0.0125	5	2	0	2	2	8	9	8	9	10	10	1
1133	1903	216	44654.8	44654.8	22	0	6	1	1	1	1	2	0	0	0	0	0	0	0	0	0	0	0	0	0	0	0	0	0	0	0	0	2	0	0	2	0.0037963	7	8	3	7	9	4	4	4	4	4	4	8
1134	4403	2613	44720.4	44720.4	22	0	16	1	1	1	0	2	0	0	0	0	0	0	0	0	0	0	0	0	0	0	0	0	0	0	0	0	2	0	0	2	0.00736111	10	5	0	0	0	10	10	10	10	5	10	5
1135	4814	1239	44676.7	44676.7	22	0	18	1	1	1	1	0	0	0	0	0	0	0	0	0	0	0	0	0	0	0	0	0	0	0	0	0	0	0	0	0	0.0047338	8	8	2	4	5	3	5	6	8	8	7	7
1136	4620	1915	44678.7	44678.7	22	0	17	1	1	4	0	0	0	0	0	0	0	0	0	0	0	0	0	0	0	0	0	0	0	0	0	0	0	0	0	0	0.0173611	0	0	0	0	0	1	1	0	0	0	0	0
1137	3657	1192	44659.8	44659.8	22	0	13	1	1	1	1	1	0	0	0	0	0	0	0	0	0	0	0	0	0	0	0	0	0	0	0	0	1	0	0	1	0.00369213	2	2	2	3	2	8	8	8	8	8	8	1
1138	3668	977	44659.5	44659.5	22	0	13	1	1	1	1	0	0	0	0	0	0	0	0	0	0	0	0	0	0	0	0	0	0	0	0	0	0	0	0	0	0.00422454	0	5	0	3	5	10	9	8	10	9	8	0
1139	4815	1227	44676.7	44676.7	22	0	18	1	1	1	0	1	0	0	0	0	0	0	0	0	0	0	0	0	0	0	0	0	0	0	0	0	1	0	0	1	0.00738426	0	2	0	0	1	5	7	6	7	8	6	0
1140	3683	1227	44659.9	44659.9	22	0	13	1	1	1	1	1	0	0	0	0	0	0	0	0	0	0	0	0	0	0	0	0	0	0	1	0	1	0	0	1	0.00563657	2	2	2	1	1	1	5	3	9	8	9	3
1141	4145	1527	44663.5	44663.5	22	0	15	2	0	0	0	1	0	0	0	0	0	0	0	0	0	0	0	0	0	0	0	0	0	0	0	0	1	0	0	1	0.00962963	2	1	0	0	1	6	10	7	10	10	8	0
1142	5112	218	44655.8	44655.8	22	0	19	1	1	1	0	1	0	0	0	0	0	0	0	0	0	0	0	0	0	0	0	0	0	0	0	0	1	0	0	1	0.00765046	8	7	0	2	0	7	7	7	8	8	8	2
1143	5126	260	44655.8	44655.8	22	0	19	1	1	1	1	0	0	0	0	0	0	0	0	0	0	0	0	0	0	0	0	0	0	0	0	0	0	0	0	0	0.0113657	3	5	2	3	1	8	7	6	9	10	8	2
1144	2427	2304	44686.7	44686.7	22	0	9	1	1	1	0	0	0	0	0	0	0	0	0	2	0	0	0	0	0	0	0	0	0	0	0	0	0	0	0	0	0.00696759	3	5	1	1	0	8	8	8	9	9	8	1
1145	4264	795	44659.4	44659.4	22	0	15	1	1	1	0	0	0	0	0	0	0	0	0	0	0	0	0	0	0	0	0	0	0	0	0	0	0	0	0	0	0.00605324	1	2	0	0	0	8	8	8	8	8	8	3
1146	4550	1644	44678.3	44678.4	22	0	17	1	1	1	1	0	0	1	0	1	0	0	0	1	1	0	0	0	0	0	0	0	0	0	0	0	3	0	3	0	0.00752315	6	3	3	3	1	7	9	7	9	9	9	1
1147	1363	639	44657.8	44657.8	22	0	4	1	1	1	1	1	0	0	0	0	0	0	1	0	0	0	0	0	0	0	0	0	0	0	0	0	1	0	0	2	0.00680556	5	9	0	4	5	3	2	1	5	6	4	3
1148	4155	1438	44662.5	44662.5	22	0	15	2	0	0	2	1	1	0	1	0	0	1	0	1	0	0	1	1	1	1	0	0	0	0	1	0	9	6	1	3	0.00756944	5	5	3	5	4	5	6	5	7	6	5	4
1149	4259	906	44659.4	44659.4	22	0	15	1	1	1	1	1	0	0	0	0	0	0	0	0	0	0	0	0	0	0	0	0	0	0	0	0	1	0	0	1	0.00930556	5	5	0	7	10	5	4	4	5	4	4	5
1150	4167	1052	44659.6	44659.7	22	0	15	2	0	0	4	1	1	0	1	0	1	1	1	1	0	0	1	1	1	1	1	0	0	1	1	0	12	7	2	5	0.0745255	6	7	1	1	1	8	5	5	5	6	6	4
1151	4281	1294	44660.4	44660.4	22	0	15	1	1	1	1	1	0	0	0	0	0	0	1	0	0	0	1	0	0	0	0	0	0	0	0	0	1	0	0	3	0.00900463	3	1	0	2	3	6	6	6	7	8	8	0
1152	3178	1053	44662.3	44662.3	22	0	12	1	1	1	4	1	0	0	0	0	0	0	0	0	0	0	0	0	0	0	1	0	0	0	0	0	2	0	1	1	0.00826389	5	4	2	2	4	4	3	3	1	3	3	4
1153	5100	202	44655.8	44655.8	22	1	19	1	1	1	1	1	1	1	1	1	1	1	1	1	1	1	1	1	1	1	1	1	1	1	1	1	18	7	7	6	0.00590278	6	7	6	4	4	6	5	5	5	4	5	5
1154	4625	1903	44678.7	44678.7	22	0	17	1	1	4	4	1	0	0	0	0	1	0	0	0	0	0	0	0	0	0	0	0	0	0	0	0	2	0	0	2	0.0125231	4	5	2	5	3	5	7	7	8	8	9	5
1155	4416	2620	44720.4	44720.4	22	0	16	1	1	0	0	1	0	0	0	0	0	0	0	0	0	0	0	0	0	0	0	0	0	0	1	0	1	0	0	1	0.0120718	3	3	0	1	1	1	8	6	5	8	7	1
1156	2616	1948	44678.8	44678.8	22	0	10	1	1	1	4	1	0	0	0	0	1	0	1	0	0	1	1	1	0	0	1	0	1	0	0	0	5	0	2	5	0.0141319	5	5	5	5	5	4	4	4	4	5	4	4
1157	2182	361	44655.9	44655.9	22	0	7	1	1	1	1	1	0	0	0	0	0	0	0	0	0	0	0	0	0	0	0	0	0	0	0	0	1	0	0	1	0.00679398	0	0	0	0	0	5	5	5	5	5	5	0
1158	3647	1357	44660.6	44660.6	22	0	13	1	1	1	1	1	0	0	0	0	0	0	0	0	0	0	0	0	0	0	0	0	1	0	1	0	2	0	0	1	0.0100231	8	6	0	2	2	5	6	6	7	7	7	2
1159	4545	1811	44678.6	44678.6	22	0	17	1	1	4	0	0	0	0	0	0	0	0	0	1	0	0	0	0	0	0	0	0	0	0	0	0	0	0	0	0	0.00834491	0	0	0	0	0	4	9	4	9	9	9	0
1160	3669	921	44659.4	44659.4	22	0	13	1	1	1	1	1	0	0	0	0	0	0	0	0	0	0	0	0	0	0	0	0	0	0	0	0	1	0	0	1	0.00689815	8	9	8	8	8	6	6	6	7	7	6	8
1161	4820	1276	44676.7	44676.7	22	0	18	1	1	1	1	2	1	1	1	1	1	1	1	1	1	0	0	0	1	1	1	1	1	1	1	1	18	7	6	5	0.0068287	7	7	3	7	6	5	8	5	10	10	10	6
1162	3911	2226	44742.9	44742.9	22	0	14	1	1	1	1	1	1	1	1	1	1	1	1	1	1	1	1	1	1	1	1	1	1	1	1	1	18	7	7	6	0.0025	3	6	6	6	4	4	4	2	3	1	3	6
1163	3686	1367	44660.7	44660.7	22	0	13	1	1	1	1	1	0	0	0	0	0	0	0	0	0	0	0	0	0	0	0	0	0	0	0	0	1	0	0	1	0.00583333	7	9	3	6	5	7	5	5	6	4	5	6
1164	3644	1205	44659.8	44659.9	22	0	13	1	1	1	1	1	0	0	0	0	0	0	0	1	0	0	0	0	0	1	0	0	1	0	0	0	2	0	0	1	0.0126389	4	3	0	1	0	7	9	8	9	9	9	0
1165	4163	953	44659.4	44659.5	22	0	15	1	1	4	0	0	0	0	0	0	0	0	0	1	0	0	0	0	0	1	0	0	0	0	0	0	0	0	0	0	0.0509606	8	3	3	3	3	3	8	3	8	3	3	5
1166	4282	985	44659.5	44659.5	22	0	15	1	1	1	1	0	0	0	0	0	0	0	0	1	0	0	0	0	0	1	0	0	0	0	0	0	0	0	0	0	0.0069213	3	1	0	0	0	0	0	0	0	0	0	0
1167	4275	818	44659.4	44659.4	22	0	15	1	1	4	1	1	0	0	0	0	0	0	0	1	0	0	0	0	0	1	0	0	0	0	0	0	1	0	0	1	0.00944444	4	2	0	0	0	5	7	7	7	10	9	0
1168	4626	1928	44678.7	44678.7	22	0	17	1	1	4	4	0	0	0	0	0	0	0	0	1	0	1	1	0	0	1	1	0	1	0	0	0	2	0	1	2	0.00721065	2	8	1	0	5	8	6	6	6	10	10	0
1169	3192	929	44660.9	44660.9	22	0	12	2	0	1	4	1	1	1	1	1	0	1	1	1	1	1	1	1	1	1	0	0	1	0	1	0	13	6	4	5	0.0313657	4	5	2	2	5	6	9	9	8	7	6	2
1170	5108	299	44655.8	44655.8	22	0	19	1	1	0	0	0	0	0	0	0	0	0	0	0	0	0	0	0	0	0	0	0	0	0	0	0	0	0	0	0	0.0071412	0	0	0	0	0	9	8	8	9	9	9	0
1171	5028	609	44656	44656	22	0	19	1	1	0	0	1	1	0	1	0	2	1	0	1	0	0	0	3	2	1	2	2	2	2	1	2	24	8	9	5	0.00900463	4	1	1	0	4	6	7	2	4	8	10	1
1172	3509	1328	44660.5	44660.5	22	0	13	2	0	0	1	0	0	0	0	0	0	0	0	0	0	0	0	0	0	0	0	0	0	0	0	0	0	0	0	0	0.0126505	7	1	0	0	0	0	5	3	6	9	5	2
1173	3512	1597	44664.8	44664.8	22	0	13	2	0	0	4	0	0	0	0	0	0	0	0	1	0	0	0	0	0	0	0	0	0	0	1	0	0	0	0	0	0.01	2	2	0	1	0	0	7	5	7	8	0	1
1174	4277	802	44659.4	44659.4	22	1	15	1	1	1	1	0	0	0	0	0	0	0	0	0	0	0	0	0	0	0	0	0	0	0	0	0	0	0	0	0	0.00920139	0	0	0	0	0	0	2	2	5	5	2	0
1175	4816	1295	44676.7	44676.7	22	0	18	1	1	1	2	0	0	0	0	0	0	0	0	1	0	0	0	0	0	1	0	0	0	0	0	0	0	0	0	0	0.00913194	2	0	0	2	0	10	10	8	10	10	10	10
1176	3511	1577	44664.8	44664.8	22	0	13	2	0	0	4	0	0	0	0	0	0	0	0	1	0	0	0	0	0	1	0	0	0	0	1	0	0	0	0	0	0.0159838	4	5	5	4	4	10	8	8	8	8	7	4
1177	3645	1212	44659.8	44659.9	22	0	13	1	1	4	4	1	0	0	0	0	2	0	0	0	0	0	0	0	0	1	0	0	0	0	0	0	3	0	0	3	0.00956019	3	3	0	0	0	10	10	10	10	9	10	0
1178	4253	844	44659.4	44659.4	22	0	15	1	1	0	0	3	0	1	0	1	1	0	1	1	1	0	1	0	0	1	1	0	0	1	0	0	9	1	4	6	0.0241551	8	9	2	9	5	5	5	5	10	5	5	9
1179	4618	1927	44678.7	44678.7	22	0	17	1	2	0	4	0	0	0	0	0	0	0	0	1	0	0	0	0	0	1	0	0	0	0	0	0	0	0	0	0	0.00711806	6	5	2	4	1	5	8	7	10	10	10	2
1180	2101	613	44656.2	44656.3	22	0	7	1	2	0	4	0	0	0	0	0	0	0	1	1	0	1	0	0	1	0	0	0	1	0	0	0	2	0	0	3	0.00976852	0	8	0	0	3	8	6	5	5	8	10	0
1181	3519	1560	44664.8	44664.8	22	0	13	2	1	1	1	0	0	0	0	0	1	0	0	0	0	0	0	0	0	0	1	0	0	0	0	0	2	0	1	1	0.0146875	1	1	1	0	1	8	8	8	5	8	7	1
1182	4161	1234	44659.9	44659.9	22	0	15	2	1	0	4	0	0	1	0	1	0	0	0	0	1	0	0	0	0	0	0	0	0	0	0	0	3	0	3	0	0.00684028	6	4	2	2	3	7	7	6	7	7	7	4
1183	2432	2419	44689.9	44689.9	22	0	9	2	1	4	4	0	0	0	0	0	0	0	0	0	0	0	0	0	0	0	0	0	0	0	0	0	0	0	0	0	0.0141435	0	0	0	0	0	8	8	8	8	8	8	0
1184	2428	2453	44698.6	44698.7	22	0	9	2	1	4	2	0	0	0	0	0	0	0	0	2	0	0	0	0	0	0	0	0	0	0	0	0	0	0	0	0	0.00872685	4	0	0	0	1	2	5	5	7	8	7	1
1185	3685	1346	44660.5	44660.5	22	0	13	2	1	1	1	1	0	0	0	0	0	0	0	0	0	0	0	0	0	0	0	0	0	0	0	0	1	0	0	1	0.0111343	6	10	4	9	4	6	8	5	5	5	5	5
1186	2179	629	44656.4	44656.4	22	1	7	1	2	1	1	0	0	0	0	0	0	0	0	0	0	0	0	0	0	0	0	0	0	0	0	0	0	0	0	0	0.0707523	7	6	3	4	7	3	2	2	2	4	3	4
1187	2495	2491	44698.7	44698.7	22	0	9	2	1	4	4	1	1	1	1	1	0	1	1	1	1	1	2	2	1	1	1	1	1	0	1	1	17	6	8	6	0.00402778	5	7	5	5	7	4	5	4	4	3	4	7
1188	1883	244	44654.8	44654.8	22	0	6	2	1	4	2	0	0	0	0	0	0	0	0	0	0	0	0	0	0	0	0	0	0	0	0	0	0	0	0	0	0.00505787	3	6	3	3	5	5	6	7	5	7	5	5
1189	3524	1148	44659.8	44659.8	22	1	13	2	1	0	4	1	0	0	0	0	0	0	1	0	0	0	0	0	0	0	0	0	0	0	0	0	1	0	0	2	0.00876157	6	5	5	5	5	6	6	6	7	7	7	7
1190	4140	1038	44659.6	44659.6	22	0	15	2	1	0	4	0	0	0	0	0	0	0	0	0	0	0	0	0	0	0	0	0	0	0	0	0	0	0	0	0	0.00899306	8	7	5	5	6	5	5	5	5	9	9	0
1191	4490	1813	44678.6	44678.6	22	0	17	2	1	4	1	0	0	0	0	0	0	0	0	0	0	0	0	0	0	0	0	0	0	0	1	0	0	0	0	0	0.0101736	0	0	0	0	0	10	10	10	10	10	10	0
1192	2035	535	44655.9	44655.9	22	0	7	2	1	1	4	1	0	0	0	0	0	0	1	0	0	1	1	1	0	0	0	0	0	0	0	0	2	0	1	4	0.0204861	5	4	2	3	5	6	5	5	7	5	5	1
1193	3653	1200	44659.8	44659.9	22	0	13	1	2	1	4	1	0	0	0	0	0	0	0	0	0	0	0	0	0	1	0	0	0	0	1	0	1	0	0	1	0.011088	6	5	0	4	4	4	3	3	1	1	1	4
1194	4162	1411	44662.5	44662.5	22	0	15	2	1	1	4	0	0	0	0	0	0	0	0	0	0	0	0	0	0	1	0	0	0	0	0	0	0	0	0	0	0.00709491	5	2	0	0	0	6	6	5	6	6	6	0
1195	2248	763	44658.7	44658.7	22	1	8	2	1	4	4	2	0	0	0	0	0	0	0	0	0	0	0	0	0	1	0	0	0	0	0	0	2	0	0	2	0.00734954	8	4	0	6	5	5	7	5	7	6	5	4
1196	1884	203	44654.8	44654.8	22	0	6	1	2	2	2	1	0	0	0	0	0	0	0	1	0	0	0	0	0	1	0	0	0	0	0	0	1	0	0	1	0.00827546	5	4	2	3	2	4	4	4	4	4	4	2
1197	4489	1814	44678.6	44678.6	22	0	17	2	1	4	4	0	0	0	0	0	0	0	0	1	0	0	0	0	0	1	0	0	1	0	0	0	1	0	0	0	0.010625	0	4	0	0	0	10	10	10	10	10	10	0
1198	4141	1523	44663.4	44663.4	22	1	15	2	1	2	1	1	0	0	0	0	2	0	0	1	0	0	0	0	0	1	0	0	0	0	0	0	3	0	0	3	0.0097338	0	0	0	0	0	0	10	5	10	10	7	0
1199	1366	708	44657.8	44657.8	22	0	4	2	2	1	4	0	0	1	0	1	0	0	2	1	1	1	1	1	0	1	1	0	1	0	0	0	6	0	5	4	0.0272454	8	7	7	8	9	5	5	5	6	6	6	8
1200	2187	319	44655.8	44655.9	22	0	7	2	2	2	2	1	0	0	0	0	1	0	0	0	0	0	0	0	1	1	0	0	1	0	0	0	4	0	0	3	0.00748843	3	4	2	5	5	8	8	8	9	10	9	4
1201	5016	617	44656.4	44656.4	22	0	19	2	2	2	0	0	0	0	0	0	0	0	0	0	0	0	0	0	0	0	0	0	0	0	0	0	0	0	0	0	0.00515046	1	1	0	1	0	1	10	2	8	5	4	0
1202	1393	640	44657.8	44657.8	22	0	4	2	2	0	4	0	0	0	0	0	0	0	0	2	0	0	0	0	0	0	0	0	0	0	0	0	0	0	0	0	0.0093287	9	9	3	7	2	3	4	4	5	5	4	5
1203	2098	519	44655.9	44655.9	22	0	7	2	2	1	4	1	0	0	1	0	0	0	0	0	0	0	0	0	0	0	1	0	1	0	0	0	3	0	1	1	0.0136111	1	2	0	0	0	2	2	2	2	5	3	0
1204	2099	520	44655.9	44655.9	22	0	7	2	2	1	4	1	0	0	1	0	0	0	0	0	0	0	0	0	0	0	1	0	1	0	0	0	3	0	1	1	0.0136111	1	2	0	0	0	2	2	2	2	5	3	0
1205	1763	1866	44667	44667	22	0	6	2	2	1	4	0	0	0	1	0	0	0	1	0	0	1	0	0	0	0	0	0	1	0	0	0	1	0	0	2	0.00657407	0	3	0	2	3	7	8	7	8	9	8	0
1206	2683	2156	44683.7	44683.7	22	0	10	2	2	2	4	1	0	0	1	0	1	0	0	0	0	0	0	0	0	0	0	0	0	0	0	0	2	0	0	2	0.0109491	2	1	0	0	0	5	6	4	5	7	6	0
1207	2864	2746	44736	44736	22	0	11	2	2	2	2	0	0	0	0	0	1	0	2	0	0	0	2	0	0	0	0	0	0	0	0	0	1	0	0	5	0.00646991	9	9	1	6	3	4	3	2	1	3	3	6
1208	1390	666	44657.8	44657.8	22	0	4	2	2	1	4	1	1	0	1	0	1	1	1	1	0	0	1	0	0	1	0	0	0	0	1	0	8	6	0	4	0.00878472	2	5	1	1	0	0	5	5	5	5	5	2
1209	2190	397	44655.9	44655.9	22	0	7	2	2	2	2	1	0	1	0	1	0	0	0	0	1	0	0	1	0	0	0	0	0	0	0	0	5	0	4	1	0.00765046	3	3	2	2	3	3	3	3	3	3	3	3
1210	2189	378	44655.9	44655.9	22	0	7	2	2	2	2	1	1	1	1	1	1	1	1	1	1	1	1	1	1	1	1	0	1	0	1	0	15	6	5	6	0.0128356	3	2	2	2	5	2	2	3	4	3	4	6
1211	1250	578	44656.7	44656.7	22	0	4	2	2	4	4	1	1	1	1	1	1	1	1	1	1	1	1	1	1	1	1	0	0	0	1	1	15	6	6	6	0.0072338	8	8	8	8	8	5	5	5	5	5	5	5
1212	2610	2129	44682.6	44682.6	22	0	10	2	2	1	4	1	0	0	1	0	0	1	0	0	0	0	0	0	0	0	1	1	0	0	0	0	3	0	2	1	0.0111921	2	2	0	1	1	6	6	4	6	7	8	2
1213	3677	1335	44660.5	44660.5	22	0	13	2	2	2	2	1	0	0	1	0	0	0	0	0	0	0	0	0	0	0	0	0	0	0	0	0	1	0	0	1	0.00922454	6	5	2	5	4	5	9	9	8	9	9	4
1214	1373	635	44657.8	44657.8	22	0	4	2	2	0	4	0	0	0	1	0	0	1	0	2	0	0	0	0	0	0	0	0	0	0	0	0	0	0	0	0	0.00880787	3	3	1	2	0	8	9	7	8	8	8	0
1215	4551	1646	44678.4	44678.4	22	0	17	2	2	2	2	0	0	0	1	0	0	0	0	0	0	0	0	0	0	0	0	0	0	0	0	0	0	0	0	0	0.00659722	4	2	1	2	2	1	2	3	2	4	3	1
1216	3278	840	44660.8	44660.8	22	0	12	2	2	1	1	0	0	0	1	0	0	0	0	0	0	0	0	0	0	0	0	0	1	0	0	0	1	0	0	0	0.00976852	8	8	1	9	6	5	5	5	5	7	8	1
1217	3684	1307	44660.4	44660.4	22	0	13	2	2	1	1	2	0	0	0	0	0	0	1	0	0	0	0	1	0	0	0	0	0	0	0	0	3	0	1	3	0.0087037	4	6	3	4	3	4	5	4	5	4	4	4
1218	2186	327	44655.8	44655.9	22	0	7	2	2	4	4	0	0	0	0	0	0	0	0	0	0	0	0	0	0	0	0	0	0	0	0	0	0	0	0	0	0.00989583	0	0	0	0	0	10	10	5	8	8	8	0
1219	1878	238	44654.8	44654.8	22	0	6	2	2	2	2	3	2	1	2	1	1	2	2	2	1	1	2	2	2	2	2	2	2	0	2	2	31	12	11	11	0.00425926	2	3	3	3	3	4	4	4	5	4	4	4
1220	4267	804	44659.4	44659.4	22	0	15	2	2	1	0	1	0	0	0	0	0	0	0	0	0	0	0	0	0	0	0	0	0	0	0	0	1	0	0	1	0.00987269	9	5	5	9	9	8	8	8	9	10	9	5
1221	4261	992	44659.5	44659.5	22	0	15	2	2	1	1	1	0	0	0	0	0	0	1	0	0	0	1	1	0	0	0	0	0	0	0	0	2	0	1	3	0.00644676	4	8	5	5	6	6	4	4	4	5	4	1
1222	4256	805	44659.4	44659.4	22	0	15	2	2	1	1	1	0	0	0	0	0	0	1	0	0	0	0	0	0	0	0	0	0	0	0	0	1	0	0	2	0.00821759	5	5	0	2	1	8	7	7	10	8	8	1
1223	2188	335	44655.8	44655.9	22	0	7	2	2	2	2	1	1	1	1	1	1	1	1	1	1	1	1	1	1	1	1	1	1	1	1	1	18	7	7	6	0.0101157	8	8	6	8	7	5	6	5	5	5	6	5
1224	2168	326	44655.8	44655.9	22	0	7	2	2	2	2	1	1	1	1	1	1	1	1	1	1	1	1	1	1	1	1	1	1	1	1	1	18	7	7	6	0.00400463	5	5	5	5	5	5	5	5	5	5	5	5
1225	2103	608	44656	44656	22	0	7	2	2	4	4	0	0	0	0	0	0	0	0	0	0	0	0	0	0	0	0	0	0	0	0	0	0	0	0	0	0.00831019	2	3	0	3	3	5	3	5	5	10	7	0
1226	2185	388	44655.9	44655.9	22	0	7	2	2	0	0	1	0	1	0	1	0	0	0	0	1	0	0	0	0	0	0	0	0	0	0	0	4	0	3	1	0.0062037	4	4	0	3	2	1	4	2	3	2	5	6
1227	5024	192	44655.8	44655.8	22	0	19	0	0	0	0	1	0	0	0	0	0	0	0	0	0	0	0	0	0	0	0	0	0	0	0	0	1	0	0	1	0.0151042	0	0	0	1	0	5	8	6	6	6	6	0
1228	4734	1383	44677.4	44677.4	22	0	18	0	0	2	0	1	0	1	0	1	0	0	1	0	1	0	0	0	0	0	0	0	1	1	0	0	6	1	3	2	0.00953704	5	7	5	5	5	10	8	6	8	10	7	3
1229	2424	2369	44686.8	44686.8	22	0	9	1	1	4	4	1	0	0	0	0	0	0	1	0	0	0	1	0	0	0	0	0	0	0	0	0	1	0	0	3	0.0122338	2	1	0	2	3	6	5	6	7	8	8	2
1230	3664	929	44659.4	44659.5	22	0	13	2	0	0	2	0	0	0	0	0	0	0	0	0	0	0	0	0	0	0	0	0	0	0	0	0	0	0	0	0	0.00892361	0	0	0	0	0	10	10	10	10	10	10	0
1231	3665	948	44659.4	44659.5	22	0	13	1	1	1	1	1	0	0	0	0	0	0	0	0	0	0	0	0	0	0	0	0	0	0	0	0	1	0	0	1	0.0210648	4	4	1	1	1	7	6	4	4	6	6	1
1232	3500	989	44659.5	44659.5	22	0	13	2	0	0	4	2	0	0	0	0	0	0	1	0	0	0	1	0	1	0	0	0	0	0	0	0	3	0	0	5	0.00986111	6	7	1	5	6	8	8	7	8	8	8	1
1233	5117	229	44655.8	44655.8	22	0	19	1	1	4	4	1	0	0	0	0	0	0	0	0	0	0	0	0	0	0	0	0	0	0	0	0	1	0	0	1	0.0110069	6	7	1	4	8	3	5	6	10	10	10	5
1234	5131	277	44655.8	44655.8	22	0	19	1	1	1	1	1	0	0	0	0	0	0	0	0	0	0	0	0	0	0	0	0	0	0	0	0	1	0	0	1	0.00653935	2	1	0	0	0	0	5	3	8	4	5	0
1235	4265	1055	44659.5	44659.7	22	0	15	1	1	1	2	2	0	0	0	0	0	0	0	0	0	0	0	0	0	1	0	0	0	0	0	0	2	0	0	2	0.17647	5	5	0	0	0	0	0	0	0	3	0	0
1236	5099	194	44655.8	44655.8	22	0	19	2	0	4	4	2	0	0	0	0	0	0	1	1	0	0	0	0	0	1	0	0	0	0	0	0	2	0	0	3	0.00799769	2	4	0	0	0	4	7	7	7	10	8	0
1237	1909	254	44654.8	44654.9	22	0	6	0	2	0	0	0	0	0	0	0	0	0	0	1	0	0	0	0	0	1	0	0	0	0	0	0	0	0	0	0	0.0041088	5	4	2	4	10	4	10	6	5	8	10	7
1238	5119	251	44655.8	44655.8	22	0	19	1	1	1	1	1	0	0	0	0	0	0	0	1	0	0	0	0	0	1	0	0	0	0	0	0	1	0	0	1	0.00600694	3	5	4	2	3	5	4	4	3	4	4	5
1239	5118	221	44655.8	44655.8	22	0	19	1	1	0	4	1	0	0	0	0	1	0	1	1	0	0	0	0	0	1	0	0	0	0	0	0	2	0	0	3	0.0105671	0	0	0	0	1	0	3	0	10	10	10	0
1240	5102	256	44655.8	44655.8	22	0	19	1	1	4	1	0	0	0	0	0	0	0	0	1	0	0	0	0	0	1	0	0	0	0	0	0	0	0	0	0	0.0153935	10	10	0	8	4	1	10	9	10	10	10	5
1241	5110	121	44655.8	44655.8	22	0	19	1	1	4	4	1	0	0	0	0	0	0	0	0	0	0	0	0	0	0	0	0	0	0	0	0	1	0	0	1	0.00961806	0	1	0	0	0	5	5	5	6	8	9	0
1242	5109	396	44655.9	44655.9	22	0	19	1	1	1	1	1	0	0	0	0	0	0	0	0	0	0	0	0	0	0	0	0	1	0	1	0	2	0	0	1	0.0189583	3	3	0	2	2	5	6	4	10	10	10	3
1243	2036	478	44655.9	44655.9	22	0	7	2	1	2	2	0	0	0	0	0	0	0	1	0	1	0	0	1	0	0	0	0	0	0	0	0	2	0	2	1	0.00674769	10	10	0	10	10	5	8	5	7	6	6	5
1244	212	351	44717.5	44717.6	22	0	1	2	1	2	4	2	0	0	0	0	0	0	0	0	2	0	0	0	0	0	0	0	0	0	0	0	4	0	2	2	0.00857639	10	10	8	8	10	4	7	6	7	6	5	9
1245	1777	1769	44666.6	44666.6	22	0	6	2	2	2	2	1	0	0	0	0	0	0	0	0	0	0	0	0	0	0	0	0	0	0	0	0	1	0	0	1	0.00513889	8	8	6	10	5	5	5	5	3	5	5	5
1246	3898	2187	44742.9	44742.9	22	0	14	2	2	2	2	0	0	0	0	0	0	0	0	0	0	0	0	0	0	0	0	0	0	0	0	0	0	0	0	0	0.00415509	0	0	0	0	0	0	0	0	0	0	0	0
1247	1762	1729	44666.5	44666.6	22	0	6	2	2	1	0	1	1	0	1	0	1	1	1	1	0	0	1	1	0	1	1	0	1	0	1	0	11	6	2	4	0.00734954	6	7	4	8	6	4	3	3	4	5	4	7
1248	1896	257	44654.9	44654.9	22	0	6	2	2	0	0	1	0	1	0	0	0	0	1	0	1	0	1	1	0	0	1	0	0	1	0	0	6	1	4	3	0.00523148	5	6	4	4	5	3	5	4	5	5	5	5
1249	2251	715	44656.8	44656.8	22	0	8	1	2	1	4	1	0	1	0	0	0	0	0	0	0	1	0	0	0	0	0	0	1	1	0	0	4	1	1	2	0.00927083	3	6	5	5	4	7	5	5	6	7	7	4
1250	2434	2335	44686.7	44686.7	22	0	9	1	1	4	4	0	1	0	1	0	1	1	1	1	3	0	0	0	1	1	1	0	1	1	1	0	14	7	4	3	0.01875	3	5	1	2	2	5	2	2	2	5	6	2
1251	2489	2319	44686.7	44686.7	22	0	9	2	0	4	4	0	0	0	0	0	0	0	0	0	0	0	0	0	0	0	0	0	0	0	0	0	0	0	0	0	0.0133912	5	0	0	5	1	5	7	7	7	9	7	0
1252	4612	1910	44678.7	44678.7	22	0	17	1	1	4	4	1	0	0	0	0	1	0	0	0	0	0	0	0	0	0	0	0	0	0	0	0	2	0	0	2	0.0142708	0	0	0	0	0	0	9	8	9	8	9	2
1253	2689	1797	44678.5	44678.6	22	0	10	0	2	1	1	0	0	0	0	0	1	0	0	0	0	0	1	1	0	0	0	0	0	0	0	0	2	0	1	2	0.0081713	3	3	1	3	4	3	2	2	5	3	3	2
1254	2934	126	44738.6	44738.6	22	0	11	1	1	0	1	1	0	0	0	0	0	0	1	0	0	0	1	0	0	0	0	0	0	0	0	0	1	0	0	3	0.00719907	8	8	5	9	6	3	7	5	7	5	4	0
1255	3897	2254	44742.9	44742.9	22	0	14	2	0	4	1	3	1	1	1	0	2	1	0	1	0	1	1	0	0	1	1	0	1	0	1	0	14	6	2	7	0.00991898	6	5	0	0	3	3	5	4	4	6	5	3
1256	3179	963	44660.9	44661	22	0	12	2	1	1	4	0	0	0	0	0	0	0	2	0	0	0	0	0	0	0	0	0	0	3	0	0	3	3	0	2	0.0224769	7	8	5	7	8	5	3	4	5	5	4	6
1257	4964	245	44655.8	44655.8	22	0	19	1	0	0	0	1	0	0	0	0	0	0	1	0	0	0	0	0	0	0	0	0	0	0	0	0	1	0	0	2	0.0133218	3	7	2	5	5	5	6	4	6	4	4	2
1258	4614	1887	44678.7	44678.7	22	0	17	1	1	1	1	1	1	0	1	0	0	1	1	1	0	0	0	0	0	1	0	0	1	0	1	0	8	6	0	2	0.00655093	5	7	4	7	5	5	6	4	5	7	5	3
1259	90	192	44715.4	44715.4	22	1	1	1	1	4	1	0	0	0	0	0	0	0	0	0	0	0	0	0	0	0	0	0	0	0	0	0	0	0	0	0	0.0148727	4	6	2	2	5	7	5	5	6	5	4	2
1260	2031	664	44656.6	44656.6	22	0	7	2	1	4	4	1	1	1	1	0	1	1	1	1	1	1	1	1	1	1	1	0	2	0	1	0	15	6	4	6	0.00971065	7	10	2	5	5	5	2	2	5	8	6	4
1261	4629	1899	44678.7	44678.7	22	0	17	1	1	4	1	1	0	0	0	0	0	0	0	0	0	0	0	0	0	0	0	0	0	0	0	0	1	0	0	1	0.0103819	3	8	3	5	2	4	7	4	8	6	6	4
1262	2496	2349	44686.7	44686.7	22	0	9	1	0	4	4	1	0	0	0	0	0	0	0	0	1	0	1	1	1	0	1	0	1	0	0	0	6	0	3	3	0.0135764	5	5	2	5	8	2	3	3	5	3	5	6
1263	4613	1923	44678.7	44678.7	22	0	17	1	1	4	4	1	0	0	0	0	0	0	0	0	0	0	0	0	0	0	0	0	0	0	0	0	1	0	0	1	0.00945602	3	2	1	2	2	9	8	5	10	10	10	0
1264	5115	146	44655.8	44655.8	22	0	19	1	1	4	1	0	0	0	0	0	0	0	0	0	0	0	0	0	0	0	0	0	0	0	0	0	0	0	0	0	0.00819444	7	7	5	6	5	5	5	5	5	4	4	4
1265	4615	1994	44679.3	44679.3	22	0	17	1	1	1	1	0	0	0	0	0	1	0	0	0	0	1	0	0	1	0	0	0	0	0	0	0	2	0	0	3	0.0108449	5	4	3	5	1	10	10	10	8	7	10	3
1266	2302	695	44656.7	44656.7	22	0	8	1	1	1	4	0	0	0	0	0	0	0	0	0	0	0	0	0	0	0	0	0	0	0	0	0	0	0	0	0	0.00716435	4	0	0	0	0	0	7	4	8	10	10	1
1267	4405	2626	44720.4	44720.4	22	0	16	2	1	0	0	0	0	0	0	0	0	0	0	0	0	0	0	0	0	0	0	0	1	0	0	0	1	0	0	0	0.0159722	5	5	0	5	0	8	10	10	10	10	10	0
1268	4170	1531	44663.7	44663.7	22	0	15	1	1	0	4	1	0	0	0	0	0	0	0	0	0	0	0	0	0	0	0	0	0	0	0	0	1	0	0	1	0.00621528	5	5	2	3	1	6	7	5	9	10	8	2
1269	4142	1418	44662.5	44662.5	22	0	15	2	0	0	4	0	0	0	0	0	0	0	0	0	0	0	0	0	0	0	0	0	0	0	0	0	0	0	0	0	0.00666667	3	1	2	1	2	6	5	5	6	6	6	3
1270	1753	1793	44666.6	44666.6	22	0	6	2	2	1	4	1	1	0	1	0	1	1	1	1	0	1	1	1	0	1	0	0	0	0	1	0	9	6	1	5	0.011875	6	8	4	7	3	7	7	6	7	9	9	4
1271	1361	641	44657.8	44657.8	22	0	4	2	2	1	0	1	0	0	0	0	0	0	1	1	0	1	1	0	0	0	0	0	0	0	0	0	1	0	0	4	0.00989583	5	6	1	3	0	5	5	4	5	5	5	2
1272	4262	1133	44659.8	44659.8	22	0	15	2	2	2	2	0	0	0	0	0	0	0	1	1	0	0	0	0	0	0	0	0	0	0	0	0	0	0	0	1	0.0187269	0	0	0	0	0	7	7	7	10	10	7	0
1273	2184	342	44655.8	44655.9	22	0	7	2	2	4	4	1	0	0	1	0	0	0	0	0	0	0	0	0	0	0	0	0	0	0	0	0	1	0	0	1	0.0134144	0	1	0	0	0	8	8	8	8	10	10	0
1274	3891	492	44656.6	44656.6	22	0	14	1	1	1	1	0	0	0	1	0	1	0	1	0	0	0	0	0	0	0	0	0	0	1	0	0	2	1	0	2	0.0135532	5	7	1	3	1	8	9	10	10	10	9	0
1275	3689	1326	44660.5	44660.5	22	0	13	1	1	1	1	1	0	0	1	0	0	0	0	0	0	0	0	0	0	0	0	0	0	0	0	0	1	0	0	1	0.0080787	2	2	0	2	4	9	9	9	10	10	10	2
1276	4288	785	44659.4	44659.4	22	0	15	1	1	0	4	1	0	0	1	0	0	0	0	0	0	0	0	0	0	0	0	0	0	0	0	0	1	0	0	1	0.0119213	7	5	1	5	1	7	6	6	6	5	5	2
1277	2488	2510	44698.8	44698.9	22	0	9	1	1	4	4	1	0	0	1	0	0	0	0	1	0	0	1	0	0	0	0	0	0	0	0	0	1	0	0	2	0.009375	5	4	3	3	4	3	3	4	5	3	4	4
1278	3902	2203	44742.9	44742.9	22	0	14	2	0	0	1	1	0	1	1	0	1	0	1	0	0	1	1	1	0	0	0	0	1	0	1	0	5	0	2	5	0.00993056	6	8	5	5	5	3	4	3	4	4	4	5
1279	5124	258	44655.8	44655.8	22	0	19	1	1	4	4	0	0	0	1	0	0	0	0	0	0	0	0	0	0	0	0	0	0	0	0	0	0	0	0	0	0.0103241	2	1	0	1	3	0	0	0	4	8	10	0
1280	4827	1306	44676.7	44676.7	22	0	18	1	1	1	1	1	1	1	1	0	1	1	1	1	0	1	1	0	1	1	1	0	1	0	1	0	12	6	2	6	0.0301505	4	4	0	4	0	5	8	4	8	10	10	5
1281	1908	465	44655.9	44655.9	22	0	6	1	2	0	0	0	0	0	0	0	0	0	1	0	0	1	1	1	1	0	0	0	0	3	0	0	5	3	1	4	0.00982639	5	5	3	4	3	5	6	6	7	7	8	3
1282	4252	1165	44659.8	44659.8	22	0	15	2	1	2	1	1	0	0	1	0	0	0	0	0	0	0	1	0	0	0	0	0	0	0	0	0	1	0	0	2	0.0128009	5	3	0	1	2	7	8	7	8	8	7	0
1283	4156	1533	44664.2	44664.2	22	0	15	2	1	0	4	1	0	0	1	0	0	0	0	0	0	0	0	0	1	0	0	0	0	0	0	0	2	0	0	2	0.00672454	0	0	0	0	0	10	10	10	10	10	10	0
1284	4263	1132	44659.8	44659.8	22	0	15	1	1	1	1	0	0	0	0	0	0	0	1	0	0	0	0	0	0	0	0	0	0	0	0	0	0	0	0	1	0.0146181	0	0	0	0	0	8	8	8	8	8	8	0
1285	2684	2168	44683.9	44683.9	22	0	10	2	0	1	4	1	0	0	1	0	1	0	1	0	0	0	0	1	0	0	0	0	1	0	0	0	4	0	1	3	0.00909722	5	5	2	3	2	10	6	5	7	7	9	4
1286	4149	1047	44659.6	44659.6	22	0	15	2	1	0	4	1	0	0	1	0	0	0	0	0	0	0	0	0	0	0	0	0	0	0	0	0	1	0	0	1	0.0100926	3	3	0	1	1	8	8	6	9	7	7	1
1287	2178	622	44656.4	44656.4	22	0	7	2	2	4	4	0	0	1	1	0	1	0	1	0	0	0	0	0	0	0	1	0	1	1	0	0	5	1	2	2	0.0106829	2	3	1	1	2	3	2	2	2	3	2	1
1288	4608	1896	44678.7	44678.7	22	0	17	1	2	4	2	0	0	0	1	0	0	0	0	0	0	0	0	0	0	0	0	0	1	0	0	0	1	0	0	0	0.00928241	9	0	0	0	3	7	7	7	9	8	10	0
1289	2612	2139	44683.4	44683.4	22	0	10	2	2	1	2	0	0	0	1	0	1	0	0	0	0	0	0	0	0	0	0	0	0	0	0	0	1	0	0	1	0.00615741	5	2	1	3	4	5	5	5	5	5	5	5
1290	2172	324	44655.8	44655.9	22	0	7	2	2	2	2	1	0	1	1	0	0	0	1	0	0	0	0	0	0	0	0	0	0	0	0	0	2	0	1	2	0.0093287	5	5	2	2	6	5	5	5	5	5	5	2
1291	3183	925	44660.9	44660.9	22	0	12	2	1	1	4	3	1	1	1	1	2	1	1	1	1	1	2	1	2	1	1	0	1	0	1	0	19	6	5	11	0.013588	6	9	2	1	7	5	4	5	5	4	2	4
1292	4169	1427	44662.5	44662.5	22	0	15	2	1	1	0	2	0	1	0	0	0	0	1	0	1	1	1	0	0	0	0	0	0	0	0	0	4	0	2	5	0.014375	6	6	7	6	6	6	5	5	7	6	6	4
1293	2692	1742	44678.5	44678.5	22	0	10	2	2	1	4	1	0	0	0	0	0	0	1	0	0	0	0	0	0	0	0	0	0	0	0	0	1	0	0	2	0.0119907	5	6	2	4	4	7	6	5	5	5	5	2
1294	3201	883	44660.9	44660.9	22	0	12	2	1	1	2	0	0	0	0	0	0	0	0	0	0	1	1	0	0	0	0	0	0	1	1	0	1	1	0	2	0.00717593	7	8	6	7	8	5	5	4	4	3	4	8
1295	3180	934	44660.9	44660.9	22	1	12	2	1	0	4	0	0	1	0	0	1	0	1	0	0	0	0	0	0	0	1	0	1	0	0	0	4	0	2	2	0.0157176	4	3	4	2	2	6	1	1	2	3	6	2
1296	206	422	44717.9	44717.9	22	0	1	1	1	2	4	0	0	0	0	0	1	0	2	0	0	0	0	0	0	0	1	0	0	0	0	0	2	0	1	3	0.0112037	5	10	3	3	5	3	7	3	3	3	3	3
1297	4414	2618	44720.4	44720.4	22	0	16	1	0	0	0	3	1	3	1	1	1	1	3	1	0	2	2	3	1	1	1	1	1	1	1	0	22	7	9	12	0.0100116	9	9	8	9	10	4	3	3	3	5	5	10
1298	4732	1251	44676.7	44676.7	22	0	18	1	1	1	4	1	0	0	0	0	0	0	1	0	0	0	0	0	0	0	0	0	1	0	0	0	2	0	0	2	0.0128935	5	3	0	2	0	7	8	9	6	9	9	0
1299	2102	463	44655.9	44655.9	22	0	7	1	1	1	1	2	1	1	1	0	1	1	1	1	1	1	1	1	1	1	0	0	1	1	1	1	16	7	4	7	0.00983796	5	5	5	5	7	5	5	5	5	5	5	5
1300	2933	2532	44700.8	44700.8	22	0	11	1	1	4	4	0	0	0	0	0	0	0	0	0	0	0	0	1	0	0	1	0	0	0	0	0	2	0	2	0	0.0144792	8	10	8	7	8	7	6	7	6	7	7	5
1301	4147	999	44659.4	44659.5	22	0	15	2	1	1	4	1	0	1	0	0	1	0	1	0	0	0	1	1	0	0	0	0	1	0	0	0	5	0	2	4	0.0797454	6	5	2	4	2	6	7	5	6	7	6	3
1302	89	183	44715.4	44715.4	22	0	1	1	1	4	4	1	0	0	0	0	0	0	0	0	0	0	0	0	0	0	0	0	1	0	0	0	2	0	0	1	0.0184144	8	8	1	6	1	3	1	1	5	3	4	2
1303	1751	1808	44666.7	44666.7	22	0	6	2	2	1	4	2	1	1	1	0	0	1	1	1	2	1	1	1	1	1	1	0	0	0	1	0	14	6	5	6	0.00819444	10	7	9	10	9	0	0	0	0	0	0	9
1304	3654	1173	44659.8	44659.8	22	0	13	1	1	1	0	1	0	1	0	0	1	0	0	0	0	1	0	0	0	0	1	0	1	1	0	0	6	1	2	3	0.0062963	8	8	7	5	8	10	8	9	7	9	9	8
1305	3503	1641	44664.8	44664.9	22	0	13	1	1	1	4	1	1	1	1	1	1	1	1	1	1	1	1	1	1	1	1	1	1	1	1	1	18	7	7	6	0.00893519	5	5	3	4	3	3	3	3	3	3	4	3
1306	1770	1852	44666.8	44666.8	22	0	6	2	2	1	4	2	0	0	0	0	0	0	1	0	0	0	0	0	0	0	0	0	0	0	0	0	2	0	0	3	0.00833333	8	5	7	8	5	5	4	4	4	5	5	5
1307	4778	1223	44676.7	44676.7	22	0	18	1	0	2	4	1	0	0	0	1	1	0	0	0	0	0	1	0	0	0	1	0	0	0	0	0	4	0	2	3	0.00825231	6	5	4	5	10	5	5	4	6	4	5	5
1308	336	49	44652.7	44652.7	22	0	1	1	1	4	4	0	0	1	0	0	1	0	1	0	0	0	1	1	1	0	1	0	0	0	0	0	5	0	3	4	0.00912037	5	6	1	4	1	3	5	5	4	6	6	7
1309	1365	700	44657.8	44657.8	22	0	4	1	2	2	0	1	0	0	0	0	0	0	1	0	0	0	0	0	0	0	1	0	0	0	1	0	2	0	1	2	0.0221991	4	6	5	4	3	5	4	4	7	7	6	4
1310	3522	1685	44665.4	44665.5	22	0	13	2	1	0	4	1	0	0	0	0	0	0	0	0	0	0	0	0	0	0	0	0	0	0	0	0	1	0	0	1	0.00841435	5	7	0	1	1	5	7	7	7	7	7	3
1311	3680	1296	44660.4	44660.4	22	0	13	2	1	1	1	1	0	1	0	0	0	0	0	1	0	0	0	0	0	0	0	0	0	0	0	0	2	0	1	1	0.00663194	7	10	4	5	4	4	4	5	5	8	4	5
1312	1914	464	44655.8	44655.8	22	0	6	2	2	1	1	1	0	0	0	0	0	0	0	0	0	0	1	0	0	0	1	0	0	0	0	0	2	0	1	2	0.00924769	5	5	2	5	3	3	3	3	5	3	3	2
1313	4813	1294	44676.7	44676.7	22	0	18	1	1	2	0	2	1	0	1	0	0	1	1	1	0	0	1	0	0	1	0	0	0	1	1	0	9	7	0	4	0.00959491	5	10	2	7	2	3	8	2	10	9	10	0
1314	2423	2461	44698.7	44698.7	22	0	9	1	1	4	4	1	0	0	0	0	0	0	1	0	0	0	0	1	0	0	1	0	0	0	0	0	3	0	2	2	0.00876157	8	8	7	7	5	5	4	4	6	6	6	7
1315	3663	1308	44660.4	44660.5	22	0	13	1	1	1	1	0	0	0	0	0	0	0	0	0	0	0	0	0	0	0	0	0	0	0	0	0	0	0	0	0	0.0106829	3	2	1	3	2	3	3	2	8	3	3	3
1316	1392	634	44657.8	44657.8	22	0	4	1	1	1	1	1	0	0	0	0	0	0	0	0	0	0	0	0	1	0	1	0	1	0	0	0	4	0	1	2	0.00549769	2	4	2	2	3	4	5	3	5	3	3	6
1317	3908	2216	44742.9	44742.9	22	0	14	2	0	0	1	1	0	0	0	0	1	0	0	0	3	0	0	0	0	0	0	0	0	0	0	0	5	0	3	2	0.00894676	9	9	1	1	0	8	9	7	8	7	7	7
1318	310	64	44652.8	44652.8	22	0	1	2	1	4	1	2	2	2	2	2	1	2	1	2	2	1	2	2	2	2	2	2	2	1	2	1	33	13	13	9	0.00583333	10	10	10	10	10	10	10	10	10	10	10	10
1319	5134	419	44655.9	44655.9	22	1	19	1	2	4	2	1	1	1	1	1	2	1	1	1	1	1	1	1	1	1	1	1	1	1	1	1	19	7	7	7	0.00737269	9	7	2	7	7	8	5	5	8	6	7	7
1320	1904	222	44654.8	44654.8	22	0	6	2	2	2	2	2	2	0	2	0	1	2	1	2	1	1	2	2	2	2	1	0	2	2	2	2	27	14	6	9	0.00621528	10	10	9	10	10	7	9	7	8	8	7	10
1321	4292	1003	44659.5	44659.5	22	0	15	2	0	4	4	2	1	0	1	0	0	1	1	1	0	0	1	0	1	1	0	0	0	0	1	0	9	6	0	5	0.0243981	10	10	5	10	5	3	4	3	5	5	5	3
1322	4821	1267	44676.7	44676.7	22	0	18	2	2	2	0	2	0	0	0	0	0	0	0	0	0	0	0	0	0	0	0	0	0	0	0	0	2	0	0	2	0.00729167	6	8	2	4	5	5	6	3	5	5	5	5
1323	4269	814	44659.4	44659.4	22	0	15	2	1	0	4	1	0	0	0	0	0	0	0	0	0	0	0	0	0	0	0	0	0	0	0	0	1	0	0	1	0.00820602	6	7	3	5	5	3	3	3	6	3	4	3
1324	1362	664	44657.8	44657.8	22	0	4	2	2	0	2	0	0	1	0	0	0	0	1	0	0	1	1	0	0	0	0	0	0	0	0	0	1	0	1	3	0.0110995	10	9	3	9	5	7	7	3	5	8	8	4
1325	3196	962	44661	44661	22	1	12	2	0	1	0	3	0	1	0	0	0	0	0	0	0	0	0	0	0	0	0	0	0	0	0	0	4	0	1	3	0.00778935	10	10	10	10	5	0	5	3	3	4	4	4
1326	2497	2505	44698.8	44698.8	22	0	9	2	0	0	4	1	1	1	1	1	1	1	0	1	1	0	1	2	1	1	1	2	2	1	1	1	21	7	9	4	0.00922454	7	8	8	8	8	6	7	5	7	6	5	7
1327	1889	246	44654.8	44654.8	22	0	6	2	2	4	0	1	0	0	0	0	0	0	0	0	0	0	0	0	0	0	0	0	1	1	0	0	3	1	0	1	0.0101852	8	8	4	6	5	3	6	3	3	3	4	6
1328	2698	2166	44683.9	44683.9	22	0	10	0	2	1	0	0	0	0	1	0	0	0	1	0	0	0	1	1	0	0	0	0	0	0	0	0	1	0	1	2	0.00856481	0	0	0	0	0	8	9	9	9	9	9	9
1329	1921	198	44654.8	44654.8	22	0	6	2	1	0	4	2	0	1	1	0	0	0	0	0	0	0	0	0	0	0	0	0	0	0	0	0	3	0	1	2	0.00715278	6	7	3	5	5	5	5	4	5	4	4	5
1330	3274	827	44660.4	44660.4	22	0	12	2	1	1	0	1	0	0	0	0	0	0	1	0	1	1	1	1	0	0	0	0	0	0	0	0	3	0	2	4	0.01375	6	8	2	8	5	3	5	5	3	5	5	5
1331	2801	72	44735.6	44735.6	22	0	11	2	1	1	4	0	1	1	1	0	1	1	1	1	0	1	1	1	1	1	1	1	0	0	1	1	13	6	5	5	0.0168634	7	8	2	4	2	8	7	6	7	7	7	5
1332	2613	1839	44678.6	44678.6	22	0	10	1	1	1	1	2	0	0	0	0	1	0	0	0	0	0	0	0	0	0	1	0	0	0	0	0	4	0	1	3	0.0112847	7	5	1	5	7	5	7	7	8	8	7	3
1333	2171	328	44655.8	44655.9	22	0	7	1	2	2	4	1	0	1	0	0	1	0	1	0	0	1	0	0	0	0	0	0	0	0	0	0	3	0	1	4	0.00570602	4	3	1	1	1	7	9	7	7	9	7	0
1334	1898	231	44654.8	44654.8	22	0	6	2	2	4	4	2	0	1	0	0	0	0	1	0	1	1	1	1	0	0	1	1	2	0	0	0	9	0	5	5	0.00978009	8	9	6	8	10	2	2	2	2	2	2	10
1335	2932	130	44738.8	44738.9	22	0	11	2	1	4	0	2	2	1	2	1	1	2	2	2	1	1	2	2	1	2	2	1	2	1	2	0	27	13	8	9	0.00952546	8	8	8	8	6	4	5	4	6	4	4	7
1336	1374	717	44657.8	44657.8	22	0	4	2	2	1	4	1	1	0	1	0	1	1	2	1	0	1	1	1	1	1	1	0	1	0	1	0	12	6	2	7	0.0133218	4	5	2	9	7	4	6	2	5	8	4	10
1337	1881	240	44654.8	44654.8	22	0	6	1	2	2	1	0	0	0	0	0	0	0	1	0	0	0	0	1	0	0	1	0	0	0	0	0	2	0	2	1	0.0111806	8	10	5	10	9	4	5	4	6	5	4	7
1338	3910	2247	44742.9	44742.9	22	0	14	1	0	0	1	2	2	1	2	1	2	2	1	2	1	1	2	3	2	2	2	3	1	2	2	3	35	14	14	10	0.0233681	7	6	9	8	4	4	2	0	1	1	1	1
1339	3648	1243	44659.9	44659.9	22	0	13	1	1	1	1	2	0	0	0	0	0	0	0	0	0	0	0	0	0	0	0	0	1	0	0	0	3	0	0	2	0.00767361	6	6	1	4	2	2	4	5	4	3	3	4
1340	4284	826	44659.4	44659.4	22	0	15	2	2	1	1	0	0	1	0	0	0	0	0	0	1	0	1	0	0	0	0	0	0	0	0	0	2	0	2	1	0.011412	2	4	0	5	3	4	4	4	5	6	5	0
1341	2250	694	44656.7	44656.7	22	0	8	1	1	1	4	1	0	1	0	0	1	0	0	0	1	0	0	0	0	0	0	0	0	0	0	0	4	0	2	2	0.00828704	7	8	6	5	10	5	8	6	7	3	6	8
1342	1245	572	44656.7	44656.7	22	0	4	2	2	0	4	1	2	3	2	1	1	2	1	2	2	2	3	3	3	2	3	1	2	3	2	0	35	15	13	11	0.0148148	10	8	8	10	10	0	1	0	2	3	1	10
1343	2696	2147	44683.7	44683.7	22	0	10	2	1	1	4	0	1	0	1	0	1	1	0	1	0	1	0	0	1	1	0	0	1	2	1	0	11	8	0	3	0.0144097	2	0	1	2	2	1	7	5	8	8	8	8
1344	5025	267	44655.8	44655.8	22	0	19	1	1	0	0	1	0	0	0	0	0	0	0	0	0	0	0	0	0	0	1	0	0	0	0	0	2	0	1	1	0.00770833	4	6	2	5	1	5	6	4	5	6	6	3
1345	3651	1265	44659.9	44659.9	22	0	13	1	0	4	4	0	0	0	0	0	0	0	0	0	0	0	1	0	0	0	0	0	0	0	0	0	0	0	0	1	0.0103472	3	5	0	1	0	5	6	3	5	5	5	1
1346	2498	2327	44686.7	44686.7	22	0	9	1	1	4	4	1	0	0	0	0	0	0	0	1	0	0	0	0	0	0	0	0	0	0	0	0	1	0	0	1	0.014375	6	5	2	8	8	4	5	3	3	4	4	5
1347	4270	766	44659.4	44659.4	22	0	15	2	2	1	2	1	0	1	0	0	0	0	1	1	1	0	0	0	1	0	0	0	0	0	0	0	4	0	2	3	0.0078125	2	2	1	1	1	5	5	5	7	7	7	2
1348	2154	311	44655.8	44655.8	23	0	7	0	0	4	4	0	0	0	0	0	0	0	0	1	0	0	0	0	0	0	0	0	0	0	0	0	0	0	0	0	0.00564815	2	3	0	0	0	5	7	7	8	9	8	0
1349	4225	1143	44659.8	44659.8	23	0	15	0	0	0	0	2	0	0	0	0	0	1	0	0	0	0	0	0	0	0	0	0	0	0	0	0	2	0	0	2	0.00810185	0	0	0	0	0	0	0	0	0	0	0	0
1350	4228	888	44659.4	44659.4	23	0	15	1	0	1	2	1	0	1	0	0	1	0	1	0	1	0	1	1	1	0	1	0	0	0	0	0	7	0	4	5	0.005625	5	3	3	3	3	5	5	7	5	5	5	4
1351	4810	1270	44676.7	44676.7	23	0	18	1	0	1	2	1	0	0	0	0	0	1	0	0	0	0	0	0	0	0	0	0	0	0	0	0	1	0	0	1	0.0077662	6	2	0	5	1	6	8	7	6	5	6	6
1352	5093	226	44655.8	44655.8	23	0	19	1	1	1	1	0	0	0	0	0	0	0	0	0	0	0	0	0	0	0	0	0	0	0	0	0	0	0	0	0	0.0068287	4	6	0	0	0	0	0	0	0	0	0	0
1353	3630	1195	44659.8	44659.8	23	0	13	1	1	1	1	0	0	0	0	0	0	0	0	1	0	0	0	0	0	0	0	0	0	0	0	0	0	0	0	0	0.0066088	0	0	0	1	1	7	8	7	9	8	7	5
1354	5095	242	44655.8	44655.8	23	0	19	1	1	1	1	1	0	0	0	0	0	0	0	0	0	0	0	0	0	0	0	0	0	0	0	0	1	0	0	1	0.00837963	3	3	0	0	1	0	0	0	0	0	0	0
1355	4600	1893	44678.7	44678.7	23	1	17	1	1	4	4	1	1	2	1	2	3	1	0	1	1	1	1	1	2	1	1	2	2	1	1	1	25	7	10	8	0.00694444	7	5	6	8	3	6	6	8	5	6	5	6
1356	2162	338	44655.8	44655.9	23	0	7	1	1	4	1	1	1	1	1	1	1	1	1	1	1	1	1	1	1	1	1	1	1	1	1	1	18	7	7	6	0.00596065	5	5	5	5	5	5	5	5	5	5	5	5
1357	2160	402	44655.9	44655.9	23	0	7	1	1	0	4	1	0	0	0	0	1	0	0	0	0	0	1	0	1	0	1	0	0	1	0	0	5	1	1	4	0.0146759	3	3	4	4	4	5	5	5	5	5	5	5
1358	2480	2504	44698.8	44698.8	23	0	9	1	1	0	0	3	0	0	0	1	1	0	1	0	1	1	0	2	1	0	1	1	0	0	0	0	11	0	6	7	0.00646991	5	0	0	5	9	5	4	4	4	4	4	6
1359	4809	1293	44676.7	44676.7	23	0	18	1	1	1	1	1	0	0	0	0	0	0	0	0	0	0	0	0	0	0	0	0	0	0	0	0	1	0	0	1	0.00831019	5	7	0	3	3	5	6	5	5	5	5	0
1360	5076	129	44655.8	44655.8	23	0	19	1	1	4	4	0	0	0	0	0	0	0	0	0	0	0	0	0	0	0	0	0	0	0	1	0	0	0	0	0	0.0103472	3	4	1	2	2	0	2	1	2	2	2	2
1361	3622	1283	44660.3	44660.3	23	0	13	1	1	1	1	0	0	1	0	0	0	0	1	1	0	0	0	0	0	0	0	0	0	0	0	0	1	0	1	1	0.00665509	4	7	5	6	5	7	7	7	7	7	7	5
1362	4538	1638	44678.3	44678.3	23	0	17	1	1	4	4	2	0	0	1	0	0	0	1	1	0	0	0	1	0	0	0	0	1	0	0	0	4	0	1	3	0.0094213	5	3	3	4	8	7	10	6	10	10	10	4
1363	4247	981	44659.5	44659.5	23	0	15	1	1	0	0	1	0	0	1	0	0	0	0	1	0	0	0	0	0	0	0	0	0	0	0	0	1	0	0	1	0.00547454	3	6	0	0	0	7	5	3	10	7	6	8
1364	4805	1273	44676.7	44676.7	23	0	18	1	1	1	1	1	0	1	1	0	1	0	0	1	1	0	1	1	0	0	0	0	0	0	0	0	5	0	3	3	0.00555556	5	6	5	5	5	5	6	5	5	6	7	3
1365	4540	1620	44678.3	44678.3	23	0	17	1	1	1	1	0	0	0	1	0	0	0	0	0	0	0	0	0	0	0	0	0	0	0	0	0	0	0	0	0	0.00615741	4	2	1	1	3	2	2	2	2	1	1	2
1366	5083	257	44655.8	44655.8	23	0	19	1	1	1	1	0	0	0	1	0	0	0	0	0	0	0	0	0	0	0	0	0	0	0	0	0	0	0	0	0	0.00685185	5	6	2	3	2	2	8	8	10	8	7	1
1367	1864	217	44654.8	44654.8	23	0	6	2	0	0	2	3	1	1	1	1	1	1	1	1	1	1	1	1	1	1	1	1	1	1	1	1	20	7	7	8	0.00768519	7	9	5	10	10	8	6	6	7	6	6	8
1368	5090	99	44655.8	44655.8	23	0	19	1	1	1	0	0	0	0	0	0	0	0	0	0	0	0	0	0	0	0	0	0	0	0	0	0	0	0	0	0	0.0056713	5	6	0	3	3	0	5	3	0	4	3	5
1369	4139	1518	44663.4	44663.4	23	0	15	1	1	1	1	1	0	0	0	0	0	0	0	0	0	0	0	0	0	0	0	0	0	0	0	0	1	0	0	1	0.00721065	5	0	0	0	0	10	7	8	8	10	10	0
1370	863	225	44715.5	44715.5	23	1	3	1	1	1	1	2	0	0	0	0	0	0	0	0	0	0	0	0	0	0	0	0	0	0	0	0	2	0	0	2	0.0059375	7	10	4	4	7	5	5	5	5	5	5	6
1371	3611	1459	44662.7	44662.7	23	0	13	1	1	1	1	1	0	0	0	0	0	0	1	0	0	0	0	0	0	0	0	0	0	0	0	0	1	0	0	2	0.00912037	0	1	0	1	1	6	7	7	6	6	7	0
1372	4231	1014	44659.5	44659.5	23	0	15	1	1	1	1	1	0	0	0	0	0	0	0	0	0	0	0	0	0	0	0	0	0	0	2	0	1	0	0	1	0.00667824	5	3	2	3	3	6	7	7	8	7	7	5
1373	4229	799	44659.4	44659.4	23	0	15	2	0	0	0	0	0	0	0	0	0	0	0	1	0	0	0	0	1	0	0	0	0	0	2	0	1	0	0	1	0.0097338	5	8	2	4	1	9	9	9	10	10	10	1
1374	4238	783	44659.4	44659.4	23	0	15	2	0	4	0	0	0	0	0	0	0	0	1	0	0	0	0	0	1	0	0	0	1	0	2	0	2	0	0	2	0.0137847	3	5	0	1	0	6	6	6	8	8	7	0
1375	4535	1635	44678.3	44678.3	23	1	17	1	1	1	1	1	0	0	0	0	0	0	0	0	0	0	0	0	0	0	0	0	0	0	0	0	1	0	0	1	0.00663194	2	2	2	5	2	2	3	4	5	7	8	5
1376	4599	1888	44678.7	44678.7	23	0	17	1	1	4	1	0	0	0	0	0	0	0	0	0	0	0	0	0	0	0	0	0	1	1	0	0	2	1	0	0	0.00631944	3	3	1	1	0	10	10	10	10	10	10	0
1377	5084	162	44655.8	44655.8	23	0	19	1	1	1	0	1	0	0	0	0	0	0	0	1	0	0	0	0	0	0	0	0	0	0	0	0	1	0	0	1	0.00564815	0	0	0	0	0	0	0	0	0	0	0	0
1378	2478	1229	44676.7	44676.7	23	0	9	1	1	2	1	0	0	0	0	0	0	0	0	1	0	0	0	0	0	0	0	0	0	0	1	0	0	0	0	0	0.00600694	2	2	0	1	0	8	8	9	10	10	10	2
1379	3604	1180	44659.8	44659.8	23	0	13	1	1	1	1	0	0	0	0	0	0	0	0	1	0	0	0	0	0	0	0	0	0	0	0	0	0	0	0	0	0.00674769	5	5	3	2	5	7	8	8	8	8	9	4
1380	3603	1051	44659.7	44659.7	23	0	13	1	1	1	0	0	0	0	0	0	0	0	1	1	0	0	1	0	0	0	0	0	0	0	0	0	0	0	0	2	0.0107407	5	6	3	5	3	7	7	7	7	9	7	1
1381	4592	1967	44678.9	44679	23	0	17	1	2	2	2	1	0	0	0	0	0	0	1	0	0	0	0	0	0	0	0	0	0	0	1	0	1	0	0	2	0.00482639	0	0	0	0	0	6	7	9	10	10	10	0
1382	4239	808	44659.4	44659.4	23	0	15	2	1	4	1	1	0	0	0	0	0	2	0	1	0	0	0	0	0	0	0	0	0	0	0	0	1	0	0	1	0.0136921	5	6	2	7	3	5	7	7	7	7	8	7
1383	3605	1222	44659.9	44659.9	23	0	13	2	1	1	0	0	0	0	0	0	0	0	0	0	0	0	0	0	0	0	0	0	0	0	0	0	0	0	0	0	0.00474537	5	5	0	0	0	0	0	0	0	0	0	0
1384	4601	1897	44678.7	44678.7	23	0	17	2	2	4	4	0	0	0	0	0	0	0	0	0	0	0	0	0	0	0	0	0	0	0	0	0	0	0	0	0	0.00763889	5	5	2	2	3	6	7	7	8	9	8	1
1385	4241	816	44659.4	44659.4	23	0	15	2	2	2	1	2	0	0	0	0	0	2	0	1	0	0	0	0	0	0	0	0	0	0	0	0	2	0	0	2	0.00740741	4	9	1	4	1	3	3	3	3	4	4	4
1386	2094	435	44655.9	44655.9	23	0	7	2	2	2	2	0	0	0	0	0	0	0	0	0	0	0	0	0	0	0	2	0	1	0	0	0	3	0	2	0	0.0120139	2	2	0	2	1	2	8	8	9	9	8	0
1387	2155	408	44655.9	44655.9	23	0	7	2	2	4	4	1	0	0	0	0	0	0	0	1	0	0	0	0	0	0	1	0	1	1	0	0	4	1	1	1	0.00640046	0	0	0	0	2	7	8	7	6	8	7	2
1388	1343	695	44657.8	44657.8	23	0	4	2	2	2	2	1	0	0	0	0	0	0	0	0	0	0	0	0	0	0	0	0	0	0	0	0	1	0	0	1	0.0177894	10	5	2	10	8	5	7	5	7	8	8	2
1389	4602	1898	44678.7	44678.7	23	0	17	2	2	2	2	0	0	0	0	0	0	0	0	0	0	0	0	0	0	0	0	0	0	0	0	0	0	0	0	0	0.0100694	6	6	1	6	6	6	5	5	6	6	5	6
1390	3629	1161	44659.8	44659.8	23	0	13	2	2	1	0	0	0	0	0	0	0	2	0	1	0	0	0	0	0	0	0	0	0	0	0	0	0	0	0	0	0.00678241	8	9	9	8	9	10	7	8	8	6	8	6
1391	3619	1258	44659.9	44659.9	23	0	13	2	2	1	1	1	0	1	0	1	0	0	0	0	0	0	0	0	1	0	0	1	1	1	0	0	7	1	3	2	0.0452431	5	4	5	5	4	3	4	6	6	3	3	4
1392	2678	1706	44678.5	44678.5	23	0	10	2	2	1	4	0	0	0	1	0	0	0	0	1	0	0	0	0	0	0	0	0	0	0	0	0	0	0	0	0	0.00767361	1	0	0	0	0	5	5	2	6	3	4	0
1393	2159	334	44655.8	44655.9	23	0	7	2	2	2	2	2	0	1	1	1	1	2	1	0	0	0	0	0	1	0	2	0	1	0	0	0	9	0	4	5	0.0107407	7	5	4	5	3	2	3	4	7	6	5	3
1394	3598	1275	44660	44660	23	0	13	2	2	2	2	0	0	0	1	0	0	0	0	0	0	0	0	0	0	0	0	0	0	0	0	0	0	0	0	0	0.0195023	1	2	0	2	1	3	3	3	2	4	3	2
1395	4596	1916	44678.7	44678.7	23	0	17	2	2	4	1	0	0	0	1	0	0	0	1	0	0	0	0	0	0	0	0	0	0	0	0	0	0	0	0	1	0.0174653	0	2	0	0	0	5	6	4	5	9	10	8
1396	2151	384	44655.9	44655.9	23	0	7	2	2	1	1	0	1	2	1	1	1	1	2	1	2	0	1	2	2	1	1	2	1	0	1	1	21	6	11	6	0.00282407	3	4	2	3	3	2	3	4	4	4	5	4
1397	1335	650	44657.8	44657.8	23	0	4	2	2	2	2	1	0	0	0	0	0	0	0	0	0	0	0	0	0	0	0	0	1	0	0	0	2	0	0	1	0.00829861	7	7	7	4	5	8	8	6	6	6	6	4
1398	2097	452	44655.9	44655.9	23	0	7	2	2	2	4	1	0	0	0	0	0	2	1	1	0	1	1	1	0	0	0	1	1	0	0	0	4	0	2	4	0.00795139	1	1	1	0	1	9	10	10	8	8	9	0
1399	4245	1056	44659.7	44659.7	23	0	15	2	2	1	0	0	0	0	0	0	0	1	0	0	0	0	0	0	0	0	0	0	0	0	0	0	0	0	0	0	0.00552083	4	5	2	2	2	5	5	4	5	5	5	5
1400	1346	659	44657.8	44657.8	23	0	4	2	2	2	2	0	0	0	0	0	0	1	1	1	0	0	0	2	1	0	0	0	1	0	0	0	4	0	2	2	0.0075463	8	10	4	7	5	6	8	7	7	7	7	7
1401	2163	367	44655.9	44655.9	23	0	7	2	2	2	2	1	0	0	0	0	0	1	0	0	0	0	0	0	0	0	0	0	0	0	0	0	1	0	0	1	0.0055787	6	6	6	6	6	6	6	6	6	6	6	6
1402	5091	157	44655.8	44655.8	23	0	19	0	0	0	0	0	0	0	0	0	0	1	0	1	0	0	0	0	0	0	0	0	0	0	0	0	0	0	0	0	0.00523148	10	10	3	10	3	3	10	5	6	5	5	5
1403	5096	261	44655.8	44655.8	23	0	19	1	0	0	1	1	0	0	0	0	0	1	0	0	0	0	0	0	0	0	0	0	0	0	0	0	1	0	0	1	0.00998843	0	1	0	0	1	8	8	8	8	9	9	0
1404	4777	1307	44676.7	44676.7	23	0	18	0	1	2	4	1	0	0	0	0	0	1	0	1	0	0	1	0	0	0	0	0	0	1	0	0	2	1	0	2	0.0125116	4	4	1	5	6	8	8	8	8	7	4	6
1405	861	208	44715.4	44715.4	23	0	3	1	1	1	1	0	0	0	0	0	0	1	0	0	0	0	0	0	0	0	0	0	0	0	0	0	0	0	0	0	0.00737269	6	8	4	5	9	3	4	4	3	4	4	6
1406	3606	1362	44660.6	44660.6	23	0	13	1	1	1	0	1	0	0	0	1	1	1	0	0	0	1	1	0	1	0	1	1	1	0	1	0	7	0	3	5	0.01375	5	8	5	6	6	4	4	4	5	5	5	6
1407	5094	95	44655.8	44655.8	23	0	19	1	1	1	1	0	0	0	0	0	0	1	0	1	0	0	0	0	0	0	0	0	0	0	1	0	0	0	0	0	0.00459491	0	0	0	0	0	0	0	0	0	0	0	0
1408	3890	2227	44742.9	44742.9	23	0	14	2	0	0	1	3	0	0	0	0	0	1	0	0	0	0	1	1	0	0	0	0	2	0	1	0	6	0	1	4	0.000543981	10	10	10	10	10	3	2	2	2	2	2	10
1409	3621	1189	44659.8	44659.8	23	0	13	2	1	1	1	0	0	0	0	0	0	0	0	1	2	1	1	1	1	0	0	0	0	0	1	0	4	0	3	3	0.00885417	3	4	0	0	4	2	2	2	2	3	4	4
1410	1868	218	44654.8	44654.8	23	0	6	2	1	4	0	1	0	1	0	0	1	0	1	0	0	0	0	0	0	0	0	0	0	0	1	0	3	0	1	3	0.00637731	10	8	3	6	9	4	5	5	5	3	3	8
1411	1330	686	44657.8	44657.8	23	0	4	2	2	0	4	1	0	0	0	0	0	0	1	0	0	0	0	0	0	0	0	0	0	0	1	0	1	0	0	2	0.0162731	5	10	0	2	3	7	5	3	5	3	5	1
1412	1339	687	44657.8	44657.8	23	0	4	2	2	0	4	0	0	0	0	0	0	1	0	0	0	0	0	0	0	0	0	0	0	0	1	0	0	0	0	0	0.0165972	10	10	10	10	10	0	0	0	0	0	0	10
1413	4597	1982	44679.1	44679.1	23	0	17	0	0	1	1	0	0	0	0	0	0	1	0	0	0	0	0	0	1	0	0	0	0	0	1	0	1	0	0	1	0.00945602	0	1	0	0	0	10	10	9	10	10	10	0
1414	1333	631	44657.8	44657.8	23	0	4	2	2	0	0	0	0	0	0	0	0	1	1	0	0	0	0	0	0	0	0	0	2	0	1	0	2	0	0	1	0.00603009	5	9	0	3	2	8	8	6	6	10	8	2
1415	276	39	44652.7	44652.7	23	0	1	1	1	4	4	1	0	0	0	1	0	1	0	0	0	0	1	1	0	0	1	0	1	0	1	0	5	0	3	2	0.0154514	10	10	5	8	10	1	3	3	5	5	5	5
1416	3614	1315	44660.5	44660.5	23	0	13	2	0	0	0	0	0	0	0	0	0	0	1	0	0	0	0	0	0	0	0	0	0	0	1	0	0	0	0	1	0.00822917	2	2	0	2	2	8	7	7	6	6	5	5
1417	2482	2512	44698.8	44698.9	23	0	9	1	0	0	4	1	0	0	0	0	0	0	0	0	0	1	0	0	0	0	1	0	0	0	1	0	2	0	1	2	0.0206134	7	5	2	4	5	6	7	6	7	6	6	3
1418	2157	405	44655.9	44655.9	23	0	7	2	2	0	0	1	0	1	0	0	1	0	0	0	1	0	1	1	1	0	1	0	1	0	1	0	8	0	4	4	0.0141551	5	5	2	3	7	6	6	4	5	9	5	4
1419	3632	1329	44660.5	44660.5	23	0	13	1	1	1	1	0	0	0	0	0	0	0	0	0	0	0	0	0	0	0	0	0	0	0	1	0	0	0	0	0	0.00945602	3	3	0	0	0	7	8	7	9	8	8	0
1420	4537	1692	44678.4	44678.4	23	0	17	1	1	4	4	0	0	0	0	0	0	1	1	0	0	0	0	0	0	0	0	0	0	0	1	0	0	0	0	1	0.0164236	3	0	0	1	0	8	8	9	10	10	8	0
1421	5098	398	44655.9	44655.9	23	0	19	1	1	1	1	0	0	0	0	0	0	0	0	0	0	0	0	0	0	0	0	0	0	0	0	0	0	0	0	0	0.0125116	3	5	0	2	0	3	3	3	3	3	3	0
1422	3886	493	44656.6	44656.6	23	0	14	1	1	1	1	1	0	0	0	0	0	0	0	0	0	0	0	0	0	0	0	0	0	0	0	0	1	0	0	1	0.0135995	3	1	0	2	1	8	8	6	9	8	8	0
1423	1870	252	44654.8	44654.9	23	0	6	1	1	1	1	1	1	1	1	0	0	1	1	1	0	1	1	1	0	1	1	0	1	0	1	0	11	6	3	4	0.01	5	5	2	3	2	5	5	5	5	5	5	2
1424	1225	514	44656.7	44656.7	23	0	4	2	2	1	4	1	0	1	0	0	1	0	0	0	0	0	1	0	0	0	1	0	1	0	0	0	5	0	2	3	0.00761574	8	8	7	7	7	5	5	4	3	5	6	6
1425	1349	643	44657.8	44657.8	23	0	4	2	2	1	4	2	1	0	1	0	0	1	1	1	1	0	0	1	0	1	0	0	1	0	1	0	11	6	2	3	0.00686343	7	5	2	4	4	5	10	10	10	10	7	4
1426	2152	350	44655.8	44655.9	23	0	7	2	2	2	2	0	0	0	0	1	0	0	1	0	1	0	0	0	0	0	0	1	0	0	1	0	3	0	3	1	0.00878472	6	7	0	4	9	0	0	0	1	1	1	1
1427	2166	601	44656	44656	23	1	7	0	0	0	0	1	1	0	1	0	0	1	1	1	0	1	0	0	1	1	1	0	0	0	1	0	9	6	1	4	0.0115046	4	5	2	2	3	6	5	4	6	8	5	1
1428	4226	794	44659.4	44659.4	23	0	15	2	2	2	1	0	0	0	0	0	0	0	0	0	0	0	0	0	0	0	0	0	0	0	0	0	0	0	0	0	0.00846065	3	3	1	2	4	9	8	8	7	9	9	1
1429	2733	1737	44678.5	44678.5	23	0	10	1	1	4	4	0	2	2	2	2	0	2	2	2	2	2	2	3	2	2	2	2	3	2	2	1	33	14	14	8	0.00982639	8	10	8	8	6	3	1	1	0	5	3	8
1430	4542	1642	44678.3	44678.4	23	0	17	2	2	4	4	1	1	1	1	0	0	1	1	1	0	0	1	0	0	1	0	0	1	1	1	0	10	7	1	3	0.0192014	4	5	0	5	3	4	7	5	8	8	7	1
1431	1331	638	44657.8	44657.8	23	0	4	1	2	2	2	2	0	1	0	1	0	0	0	0	0	0	1	0	0	0	0	0	0	0	0	0	4	0	2	3	0.00474537	5	8	5	5	3	3	5	4	4	4	3	7
1432	4806	1236	44676.7	44676.7	23	0	18	1	1	1	4	0	0	0	0	0	0	0	0	0	0	0	0	0	0	0	0	0	1	0	0	0	1	0	0	0	0.00863426	2	0	0	0	0	10	9	10	9	10	10	0
1433	4541	1664	44678.4	44678.4	23	1	17	1	1	0	1	0	0	3	0	0	0	0	0	0	0	0	0	0	0	0	0	0	0	0	0	0	3	0	3	0	0.00546296	6	8	6	6	9	7	5	5	8	5	8	8
1434	4401	2614	44720.4	44720.4	23	0	16	1	0	0	0	0	0	0	0	0	0	0	0	0	0	0	0	0	0	0	0	0	0	0	0	0	0	0	0	0	0.00951389	3	3	3	3	3	10	10	8	10	10	10	5
1435	1344	682	44657.8	44657.8	23	0	4	2	1	1	4	1	0	1	0	0	0	1	1	0	0	0	0	0	0	0	0	0	0	0	0	0	2	0	1	2	0.0148843	7	8	8	7	8	3	3	5	5	5	5	5
1436	2158	375	44655.9	44655.9	23	0	7	2	2	0	0	1	0	1	0	0	0	1	1	0	1	1	0	0	0	0	0	0	1	0	0	0	4	0	2	3	0.00935185	3	4	3	3	3	5	3	5	5	8	5	3
1437	3613	1319	44660.5	44660.5	23	0	13	1	1	4	1	1	0	0	0	0	0	1	0	0	0	0	0	0	0	0	0	0	0	0	0	0	1	0	0	1	0.00655093	6	8	8	7	6	5	5	5	6	6	6	6
1438	4776	2026	44679.6	44679.6	23	0	18	1	1	1	4	0	0	1	0	0	0	1	1	0	2	0	0	0	1	0	1	1	1	0	0	0	7	0	5	2	0.0130324	7	7	5	8	10	4	5	5	7	5	6	5
1439	2925	2534	44701	44701	23	0	11	2	2	2	2	1	0	1	0	1	1	1	0	0	0	0	0	0	0	0	0	0	0	0	0	0	4	0	2	2	0.0062037	6	7	0	0	5	5	7	7	7	8	6	0
1440	1332	652	44657.8	44657.8	23	0	4	1	1	1	1	2	0	0	0	0	0	2	0	0	0	0	0	0	0	0	0	0	0	0	0	0	2	0	0	2	0.00673611	8	6	2	5	4	5	6	6	7	7	7	5
1441	4804	1299	44676.7	44676.7	23	0	18	2	2	2	0	1	0	0	0	0	1	0	0	0	1	1	1	0	0	0	0	0	0	0	0	0	3	0	1	4	0.00971065	10	6	10	9	4	4	10	6	8	8	8	4
1442	1597	2026	44675.6	44675.6	23	1	5	1	1	4	4	3	3	1	3	1	2	3	3	3	3	3	3	1	2	3	2	2	3	1	3	1	40	19	11	16	0.015706	10	10	6	8	10	2	2	3	4	4	3	9
1443	1854	227	44654.8	44654.8	23	0	6	2	2	1	1	3	1	1	1	0	0	1	1	1	1	1	1	1	1	1	1	1	1	1	1	0	17	7	5	7	0.0144097	8	8	8	10	10	3	2	2	5	3	3	10
1444	3883	2232	44742.9	44742.9	23	0	14	2	0	0	1	1	1	1	1	1	1	1	1	1	1	1	1	1	1	1	1	1	1	1	1	1	18	7	7	6	0.0139005	2	3	1	2	2	9	9	8	9	9	9	0
1445	1342	653	44657.8	44657.8	23	0	4	2	2	1	2	0	0	0	0	0	0	0	0	0	1	0	1	0	1	0	0	0	0	0	0	0	2	0	1	2	0.00818287	4	3	2	1	1	5	4	3	3	4	3	1
1446	1869	250	44654.8	44654.8	23	1	6	2	1	4	4	1	0	2	0	0	0	0	1	0	0	0	2	0	0	0	1	0	3	0	0	0	7	0	3	4	0.0114699	3	10	8	9	9	0	0	0	0	0	0	7
1447	3888	2260	44742.9	44742.9	23	0	14	1	0	0	0	3	0	1	0	0	0	0	0	0	1	1	3	1	1	0	1	1	1	0	1	0	10	0	5	8	0.0134722	10	10	5	5	10	2	4	3	2	3	4	10
1448	1598	2027	44675.6	44675.6	23	0	5	2	1	4	4	1	0	0	0	0	0	0	0	0	0	0	0	0	0	0	1	0	1	0	0	0	3	0	1	1	0.0128241	1	0	1	1	1	5	4	4	4	5	4	1
1449	5081	199	44655.8	44655.8	23	0	19	0	0	0	0	1	0	0	0	0	0	0	0	0	0	0	0	0	0	0	0	0	0	0	0	0	1	0	0	1	0.00827546	8	3	1	7	5	7	8	6	8	5	5	5
1450	1348	707	44657.8	44657.8	23	0	4	2	2	0	2	1	1	1	1	1	1	1	1	1	1	1	1	1	1	1	1	1	1	1	1	1	18	7	7	6	0.0162269	10	10	5	10	10	0	7	7	5	5	6	10
1451	4800	2277	44685.7	44685.7	24	0	18	0	0	0	0	0	0	0	0	0	0	0	1	0	0	0	0	0	0	0	0	0	0	0	0	0	0	0	0	1	0.00440972	0	1	0	1	0	10	10	10	10	10	10	0
1452	5071	224	44655.8	44655.8	24	0	19	1	1	2	4	1	2	2	2	0	1	2	1	2	1	1	1	0	2	2	2	1	0	1	2	0	23	13	6	7	0.00717593	2	1	5	2	3	2	2	3	3	3	3	1
1453	2141	333	44655.8	44655.9	24	0	7	2	0	4	2	1	0	0	0	0	0	0	0	0	0	0	0	0	0	0	0	0	0	0	0	0	1	0	0	1	0.00489583	7	6	5	5	5	5	5	5	5	5	5	5
1454	4400	2615	44720.4	44720.4	24	0	16	1	1	1	0	1	1	1	1	0	0	1	1	1	1	1	1	1	1	1	1	1	1	0	1	0	14	6	5	5	0.0107407	6	4	3	3	3	5	5	5	5	5	5	5
1455	5075	149	44655.8	44655.8	24	0	19	1	1	4	1	0	0	0	0	0	0	0	0	0	0	1	1	0	0	0	0	0	0	0	0	0	0	0	0	2	0.00412037	0	0	0	0	1	1	8	3	1	1	1	1
1456	3597	1341	44660.5	44660.5	24	0	13	1	2	2	0	0	0	0	0	0	0	0	0	0	0	0	0	0	0	0	0	0	0	0	0	0	0	0	0	0	0.00581019	4	4	1	5	2	4	7	5	7	5	5	2
1457	2142	383	44655.9	44655.9	24	0	7	2	2	2	4	0	0	0	0	0	0	0	0	1	0	0	0	0	0	0	0	0	0	0	0	0	0	0	0	0	0.00916667	2	0	0	0	0	5	8	8	10	9	9	0
1458	2146	359	44655.9	44655.9	24	0	7	2	2	4	4	1	0	0	0	0	0	0	1	1	0	0	0	0	0	0	0	0	1	0	0	0	2	0	0	2	0.0104282	3	1	0	0	1	5	10	4	5	8	7	3
1459	5073	228	44655.8	44655.8	24	0	19	1	1	1	1	1	0	1	0	0	0	0	1	1	0	1	1	1	0	0	0	0	0	0	0	1	4	0	3	4	0.00902778	5	5	1	3	4	4	3	4	6	6	5	4
1460	2143	343	44655.8	44655.9	24	0	7	2	0	0	0	1	1	1	1	0	1	1	1	1	1	1	1	1	1	1	1	1	1	1	1	1	17	7	6	6	0.00782407	8	4	6	7	9	9	6	4	6	6	7	3
1461	4803	1222	44676.7	44676.7	24	0	18	2	1	1	1	3	1	0	1	0	1	1	1	1	0	1	1	1	0	1	0	0	1	0	1	0	12	6	1	7	0.00696759	10	10	3	1	5	5	6	5	7	5	4	5
1462	2604	1756	44678.5	44678.5	18	0	10	2	1	4	4	1	0	0	0	0	1	0	1	0	1	1	2	1	1	0	1	1	1	1	0	1	10	1	5	7	0.0223495	8	8	4	3	6	5	6	5	6	6	5	5
1463	3393	1170	44659.8	44659.8	18	0	13	2	2	2	2	0	0	0	0	0	1	0	0	0	0	0	0	1	0	0	1	0	1	1	2	0	5	1	2	1	0.00792824	7	6	3	2	7	3	4	4	7	5	5	3
1464	836	911	44741.7	44741.7	19	0	3	2	1	4	4	1	0	1	0	0	1	1	1	0	1	1	1	1	0	0	1	0	1	0	0	0	7	0	4	5	0.0059375	3	5	4	4	4	3	3	2	2	5	3	7
1465	1456	1920	44669.9	44669.9	19	1	5	2	2	0	4	0	0	0	0	0	1	1	1	0	1	0	0	0	0	0	0	0	1	0	1	0	3	0	1	2	0.0115972	0	0	0	1	3	8	8	9	9	10	9	0
1466	2996	1138	44663.8	44663.8	19	0	12	2	2	2	4	0	0	0	0	0	0	0	0	0	0	0	0	0	1	0	1	1	1	0	0	0	4	0	2	1	0.0261921	5	5	2	1	8	2	2	2	2	2	2	2
1467	4041	1028	44659.6	44659.6	19	0	15	2	2	1	2	1	0	1	0	0	0	0	0	0	1	0	1	1	0	0	1	0	0	0	0	0	5	0	4	2	0.0142014	5	6	0	7	4	4	6	6	6	8	7	3
1468	2990	1090	44663.7	44663.8	19	0	12	2	2	2	4	1	1	1	1	1	1	1	1	1	1	1	1	1	1	1	2	1	1	0	1	1	18	6	8	6	0.0150694	6	7	5	6	6	5	5	3	4	5	4	6
1469	3714	482	44656.5	44656.6	19	0	14	2	1	2	4	2	0	1	0	0	0	0	1	0	1	0	0	0	1	0	0	0	1	1	0	0	7	1	2	4	0.0130671	6	7	5	6	7	5	4	4	5	5	5	6
1470	975	89	44654.6	44654.6	19	0	4	2	2	1	4	0	0	0	0	0	0	0	0	1	1	0	0	1	0	0	0	0	0	0	0	0	2	0	2	0	0.0118403	7	8	8	7	10	2	1	1	0	0	0	7
1471	616	746	44738.8	44738.8	19	0	3	1	1	4	4	0	0	0	0	0	1	0	1	0	0	1	1	1	0	0	0	0	2	1	0	0	5	1	1	4	0.00413194	6	8	4	5	4	3	3	3	3	3	3	7
1472	832	580	44738.8	44738.8	19	0	3	1	1	4	4	1	0	1	0	0	1	0	1	0	0	2	1	1	0	0	0	0	2	1	0	0	7	1	2	6	0.00778935	5	8	3	8	5	4	5	3	5	5	3	6
1473	4946	135	44655.8	44655.8	19	0	19	1	1	0	1	0	0	0	0	0	0	0	0	0	0	0	1	0	1	0	0	0	1	0	0	0	2	0	0	2	0.00938657	9	7	4	8	6	5	8	5	5	7	5	6
1474	45	262	44715.6	44715.6	19	0	1	2	2	0	4	2	0	1	0	0	2	0	1	0	1	1	1	1	1	0	1	0	0	1	0	0	10	1	4	8	0.0103356	8	10	4	4	9	2	2	2	2	5	2	7
1475	4354	2232	44684.7	44684.7	19	0	16	2	1	1	4	0	0	0	0	0	1	0	0	0	0	0	0	1	0	0	0	0	1	0	0	0	3	0	1	1	0.0156366	4	7	5	6	8	3	5	4	5	2	3	5
1476	3372	1102	44659.8	44659.8	19	0	13	2	2	2	4	0	0	0	0	0	1	0	1	0	0	0	0	1	0	0	0	1	0	0	0	1	4	0	3	2	0.00890046	8	3	2	7	6	9	9	6	10	7	9	3
1477	4891	263	44655.8	44655.8	19	0	19	1	1	0	4	0	1	0	1	0	2	1	2	1	0	1	1	1	1	1	1	0	1	1	1	0	13	7	2	7	0.0221412	5	8	5	5	4	8	5	4	5	7	9	3
1478	66	237	44715.5	44715.6	19	0	1	2	2	4	2	1	1	1	1	0	1	1	0	1	1	1	1	1	1	1	1	1	1	1	1	0	16	7	5	5	0.00869213	9	10	5	9	10	4	5	5	4	3	5	8
1479	33	257	44715.6	44715.6	19	0	1	2	2	4	4	1	1	2	1	1	0	1	2	1	2	2	1	2	0	1	1	1	0	1	1	0	17	7	9	6	0.0104861	8	9	7	7	8	4	4	4	5	4	4	8
1480	509	747	44738.8	44738.8	19	0	3	2	1	4	4	1	2	1	2	0	1	2	2	2	0	1	2	2	2	2	2	1	3	0	2	1	26	12	7	9	0.0130556	5	5	7	8	8	5	5	5	7	7	7	7
1481	39	304	44715.6	44715.6	19	0	1	2	2	4	4	1	1	1	1	0	1	1	1	1	0	1	1	1	0	1	1	1	0	2	1	0	14	8	4	5	0.0109491	8	8	6	5	7	6	5	5	6	6	5	7
1482	1608	1975	44673.8	44673.8	20	0	6	2	2	2	2	1	0	0	0	0	0	0	0	0	0	0	0	0	0	0	0	0	0	0	0	0	1	0	0	1	0.00725694	3	6	0	8	4	5	3	5	5	4	7	4
1483	1129	408	44655.6	44655.6	20	0	4	2	2	1	0	0	0	0	0	0	0	2	0	0	0	0	0	0	0	0	0	0	0	0	1	0	0	0	0	0	0.0139005	7	7	0	1	5	5	3	3	5	5	7	0
1484	1172	329	44655.6	44655.6	20	0	4	2	2	1	1	0	0	0	0	0	0	0	0	0	0	0	0	0	0	0	0	0	0	0	0	0	0	0	0	0	0.0081713	9	9	7	4	10	4	2	9	5	10	10	1
1485	123	151	44715.4	44715.4	20	0	1	1	1	4	4	1	1	2	1	1	2	1	2	1	2	2	2	3	1	1	3	1	3	0	1	1	26	6	13	10	0.0110648	8	8	7	7	6	2	3	3	5	5	0	8
1486	2758	2653	44720.5	44720.5	20	0	11	2	1	1	4	2	1	1	1	0	1	1	1	1	0	1	1	1	0	1	1	0	0	1	1	0	13	7	3	6	0.0144213	7	4	4	8	5	3	2	5	6	6	5	7
1487	3739	2178	44742.7	44742.7	20	0	14	2	0	2	1	3	3	2	3	0	1	3	3	3	3	3	3	3	2	3	3	3	3	1	3	3	45	19	17	15	0.0137269	10	10	10	10	10	2	2	2	5	0	0	10
1488	4743	1918	44678.7	44678.7	20	0	18	1	1	1	0	1	1	2	1	0	1	1	2	1	0	1	1	1	1	1	0	0	1	0	1	0	13	6	3	7	0.0121065	8	6	5	7	9	7	6	4	5	4	5	3
1489	2056	677	44656.6	44656.6	20	0	7	2	1	1	4	0	0	0	0	0	0	0	1	0	0	1	0	0	0	0	0	0	0	1	0	0	1	1	0	2	0.0156366	6	6	2	3	3	9	9	8	6	9	9	1
1490	4797	1385	44677.4	44677.4	20	0	18	0	1	2	1	2	0	0	0	0	0	0	1	0	0	0	0	0	0	0	0	0	0	0	0	0	2	0	0	3	0.0149306	6	5	0	4	4	5	5	3	2	3	3	4
1491	4753	1382	44677.4	44677.4	20	0	18	0	0	2	2	0	0	0	0	0	0	0	0	0	0	0	0	0	0	0	0	0	1	0	0	0	1	0	0	0	0.0176157	0	0	0	0	1	0	2	0	1	5	3	0
1492	4309	2199	44684.7	44684.7	20	0	16	1	1	1	1	0	0	0	0	0	0	0	1	0	0	0	0	0	0	0	0	0	0	0	0	0	0	0	0	1	0.00760417	1	3	0	1	2	10	9	8	10	10	10	0
1493	2297	762	44658.7	44658.7	20	0	8	2	1	4	4	1	1	1	1	1	0	1	2	1	1	1	1	1	0	1	1	1	1	0	1	1	15	6	7	5	0.0137384	7	8	4	7	6	5	6	5	6	6	6	5
1494	692	530	44738.7	44738.8	20	0	3	2	1	4	4	1	0	0	0	0	0	0	1	0	1	0	0	1	0	0	1	1	0	0	0	0	5	0	4	2	0.0134375	7	9	3	4	5	5	4	4	4	4	4	5
1495	2314	2413	44689.4	44689.4	20	0	9	2	1	4	4	0	0	0	0	0	1	0	1	0	0	0	1	1	0	1	1	0	0	0	0	0	3	0	2	3	0.0172685	5	6	3	5	5	5	4	3	1	0	0	4
1496	1299	545	44656.7	44656.7	21	0	4	1	1	1	4	1	0	0	0	0	0	0	0	0	0	1	1	1	0	1	1	0	1	0	0	0	4	0	2	3	0.00638889	6	9	4	8	4	5	4	4	6	5	5	4
1497	2352	2411	44688.8	44688.8	21	0	9	1	1	0	4	1	0	1	0	1	0	0	2	0	1	1	2	1	1	1	1	0	0	0	0	0	7	0	5	7	0.0212731	5	6	5	6	6	5	5	5	5	5	5	6
1498	4741	1384	44677.4	44677.4	21	0	18	1	1	2	0	0	0	0	0	0	0	0	1	0	0	0	0	0	0	1	0	0	0	1	0	0	1	1	0	1	0.0208681	4	5	1	6	5	9	8	7	9	8	6	5
1499	3942	2261	44742.9	44742.9	21	0	14	2	0	0	1	0	0	0	0	0	0	0	0	0	0	0	0	0	0	1	0	0	0	0	0	0	0	0	0	0	0.0130208	5	5	1	5	3	5	7	5	7	7	7	3
1500	4493	1681	44678.4	44678.4	21	0	17	1	1	4	4	1	0	1	0	0	1	0	0	0	0	0	0	0	0	1	0	0	0	0	0	0	3	0	1	2	0.0071412	5	3	0	1	1	4	8	5	8	7	7	2
1501	2955	102	44738.3	44738.4	21	0	11	1	1	4	0	0	1	0	1	0	0	1	1	1	0	1	0	1	0	1	0	0	0	0	1	0	7	6	1	2	0.0087037	1	1	0	1	2	2	2	2	7	6	9	0
1502	1290	602	44656.7	44656.7	21	0	4	2	2	1	4	1	0	0	0	0	0	0	0	0	0	0	0	0	0	0	0	0	0	0	0	0	1	0	0	1	0.0211227	8	9	5	8	6	4	6	4	6	6	6	6
1503	3101	990	44661.3	44661.3	21	1	12	1	2	1	2	2	1	1	1	0	0	1	1	1	1	1	2	1	0	1	2	1	1	2	1	1	18	8	7	6	0.0078588	7	7	8	7	9	2	2	2	2	2	2	6
1504	4552	1653	44678.4	44678.4	21	0	17	2	2	4	4	0	1	0	1	0	0	1	0	1	0	0	0	0	0	1	0	0	1	0	1	0	7	6	0	0	0.0100231	8	5	0	5	10	5	8	3	10	8	8	1
1505	3802	2049	44742.4	44742.5	21	0	14	2	0	0	1	0	0	0	0	0	0	0	0	0	0	0	0	0	0	0	0	0	0	0	0	0	0	0	0	0	0.00954861	6	5	4	3	7	3	3	3	4	4	4	5
1506	1674	1765	44666.6	44666.6	21	0	6	2	1	1	0	1	0	0	0	0	1	0	1	1	0	0	0	0	0	0	0	0	0	0	0	0	2	0	0	3	0.00854167	5	5	5	5	8	3	6	4	5	3	4	6
1507	2116	451	44655.9	44655.9	21	0	7	2	2	0	4	0	1	0	1	0	1	1	1	1	1	1	1	2	0	1	1	1	1	1	1	1	15	7	6	4	0.00758102	2	1	1	1	2	2	3	3	4	2	3	3
1508	3077	922	44660.9	44660.9	21	0	12	2	2	1	2	1	1	1	1	0	1	1	1	1	0	1	1	1	0	1	1	0	1	2	1	0	14	8	3	5	0.00912037	5	5	4	3	3	4	6	5	5	6	5	3
1509	1545	1311	44660.4	44660.5	21	0	5	2	1	4	4	1	0	1	0	0	0	0	1	0	0	0	1	1	0	0	0	0	2	0	0	0	5	0	2	3	0.0208796	8	8	7	7	9	4	1	1	1	5	4	4
1510	1823	1774	44666.6	44666.6	21	0	6	2	2	2	2	0	0	0	0	0	0	0	0	0	0	0	0	0	0	0	0	0	0	0	0	0	0	0	0	0	0.00876157	6	5	1	1	2	6	8	8	8	8	8	3
1511	2701	1707	44678.5	44678.5	21	0	10	2	2	1	1	0	1	1	1	0	1	1	2	1	1	0	1	1	1	1	1	0	1	0	1	0	13	6	4	5	0.00880787	0	5	4	2	4	10	4	5	8	6	10	0
1512	1405	681	44657.8	44657.8	21	0	4	2	2	1	4	1	0	2	0	1	1	0	0	0	2	0	0	1	0	0	0	1	1	1	0	1	12	1	8	2	0.0118634	8	10	5	8	5	7	6	5	6	6	3	8
1513	4610	1921	44678.7	44678.7	22	0	17	1	1	4	4	1	0	0	0	0	0	0	0	0	0	0	0	0	0	0	0	0	0	0	0	0	1	0	0	1	0.0093287	5	5	0	4	5	5	6	5	5	5	5	0
1514	4415	2644	44720.5	44720.5	22	1	16	2	2	0	0	1	0	0	0	0	0	0	1	0	0	0	0	0	0	0	0	0	0	0	0	0	1	0	0	2	0.00782407	5	5	5	5	5	2	3	2	2	2	4	6
1515	2936	120	44738.5	44738.5	22	0	11	2	2	4	1	0	0	0	0	0	0	2	0	0	0	0	0	1	0	0	1	0	0	3	0	0	5	3	2	0	0.00744213	5	5	7	8	5	5	3	3	4	6	4	7
1516	2486	2359	44686.7	44686.7	22	0	9	1	1	4	4	0	0	0	0	0	0	0	1	0	0	0	0	0	0	0	0	0	0	0	0	0	0	0	0	1	0.0101968	7	9	6	8	5	3	5	5	6	7	7	5
1517	1400	711	44657.8	44657.8	22	0	4	2	2	4	0	0	0	0	0	0	0	0	0	0	0	0	0	0	0	0	0	0	0	0	0	0	0	0	0	0	0.0071875	6	7	3	3	3	6	6	6	6	6	6	3
1518	3181	880	44660.9	44660.9	22	0	12	1	1	1	1	3	3	3	3	3	1	3	3	3	3	3	3	3	3	3	3	0	0	2	3	2	44	20	17	16	0.00777778	10	10	3	10	10	0	4	4	6	0	0	10
1519	2247	702	44656.7	44656.7	22	0	8	2	2	1	2	1	1	3	1	0	0	1	2	1	0	0	0	1	1	1	0	0	1	3	1	0	16	9	4	4	0.01125	8	8	8	8	8	4	4	3	3	3	3	8
1520	5030	382	44655.9	44655.9	22	0	19	0	1	0	0	2	0	0	0	0	0	0	0	0	0	0	0	0	0	0	0	0	0	0	0	0	2	0	0	2	0.00971065	5	3	0	4	3	5	8	5	5	5	5	0
1521	305	34	44652.7	44652.7	22	0	1	1	1	1	1	0	0	0	0	0	0	0	1	0	2	1	1	1	0	0	1	0	1	0	0	0	5	0	4	3	0.00824074	8	8	5	7	7	3	3	3	3	4	3	4
1522	3202	848	44660.9	44660.9	22	1	12	1	1	0	1	0	0	0	0	0	0	0	0	0	0	0	0	0	0	0	0	0	0	0	0	0	0	0	0	0	0.00751157	4	4	1	4	1	4	4	1	4	4	4	4
1523	3271	1202	44666	44666	23	0	12	1	1	1	1	2	0	0	0	0	2	0	0	0	0	0	0	0	0	0	0	0	0	1	0	0	5	1	0	4	0.00857639	3	8	4	4	4	6	6	6	6	6	6	2
1524	653	498	44738.7	44738.7	18	0	3	2	1	4	4	1	0	0	0	1	1	0	0	0	0	0	0	0	1	0	0	0	1	1	0	0	6	1	1	3	0.0080787	2	4	1	2	1	3	2	2	3	4	2	0
1525	1535	1263	44659.9	44659.9	18	0	5	2	2	4	4	0	0	0	0	0	0	0	0	0	0	0	0	1	0	0	1	0	0	0	0	0	2	0	2	0	0.00828704	5	7	0	2	8	4	5	5	5	6	5	3
1526	642	629	44738.8	44738.8	18	0	3	1	1	4	2	0	0	1	0	0	0	0	0	0	0	0	1	0	0	0	0	0	0	0	0	0	1	0	1	1	0.00752315	5	7	7	7	9	4	4	3	3	4	3	4
1527	4088	861	44659.4	44659.4	18	0	15	2	2	2	2	1	1	0	1	0	1	1	1	1	0	1	1	1	0	1	0	0	1	1	1	0	11	7	1	5	0.0131944	5	3	6	8	5	9	10	9	7	9	10	3
1528	652	716	44738.8	44738.8	18	0	3	2	1	4	1	1	0	1	0	1	0	0	0	0	1	1	1	1	0	1	1	0	1	0	0	0	7	0	5	3	0.0112153	7	9	7	7	7	6	6	6	5	5	5	7
1529	4716	1321	44676.7	44676.7	19	0	18	1	1	1	4	1	0	0	0	0	0	1	0	0	0	0	0	0	0	1	0	0	0	0	0	0	1	0	0	1	0.0366782	3	4	3	2	3	4	3	3	7	5	5	3
1530	530	715	44738.8	44738.8	19	0	3	2	1	4	4	0	0	0	0	0	0	0	1	0	1	1	1	1	0	1	1	0	0	0	0	0	3	0	3	3	0.0113426	5	8	5	6	8	4	4	4	2	4	4	8
1531	1744	1882	44667.3	44667.3	19	0	6	2	1	0	4	3	0	1	0	0	1	0	1	0	0	1	1	1	1	1	1	0	1	0	0	0	9	0	3	8	0.0119444	8	9	5	8	9	5	6	3	6	6	5	6
1532	3999	887	44659.4	44659.4	19	0	15	2	1	1	4	0	1	0	1	0	1	1	0	1	0	1	0	0	1	1	0	0	0	0	1	0	8	6	0	3	0.0169213	7	5	1	5	1	0	8	8	5	6	7	3
1533	2844	68	44735.6	44735.6	19	0	11	2	2	1	4	3	0	2	0	1	1	0	2	0	2	3	3	1	1	0	1	0	2	0	0	0	14	0	7	13	0.00780093	10	10	10	10	10	3	5	1	5	3	4	7
1534	3040	1153	44663.9	44663.9	19	0	12	2	2	2	4	1	0	0	0	0	0	0	1	0	0	0	1	0	1	0	0	0	0	0	0	0	2	0	0	4	0.0115856	5	8	5	6	6	3	4	3	6	4	3	6
1535	2995	1119	44663.8	44663.8	19	0	12	2	2	2	4	1	1	1	1	0	0	1	1	1	1	1	1	1	0	1	1	0	1	1	1	0	13	7	4	4	0.0361343	4	3	4	3	3	5	5	5	4	7	8	3
1536	3012	1091	44663.7	44663.8	19	0	12	2	2	2	4	1	0	0	0	0	0	0	1	0	0	0	1	1	1	0	1	0	1	0	0	0	5	0	2	4	0.015162	7	7	5	5	8	3	6	3	5	5	4	3
1537	2771	2668	44724.4	44724.4	19	0	11	2	1	1	0	2	1	0	1	0	2	1	2	1	2	1	2	1	2	1	2	0	1	1	1	0	19	7	5	11	0.00554398	8	8	8	8	10	5	2	3	3	5	2	6
1538	2794	5	44703.7	44703.7	19	0	11	2	1	1	4	1	0	0	0	0	1	0	2	1	1	0	1	1	1	0	2	0	2	1	0	0	10	1	4	6	0.00922454	7	9	4	7	10	4	3	2	3	5	4	6
1539	629	768	44738.8	44738.8	19	0	3	2	1	4	4	0	0	0	0	0	0	0	0	0	0	0	0	0	0	0	0	0	0	1	0	0	1	1	0	0	0.0251968	8	3	0	4	3	5	7	6	8	6	6	2
1540	914	20	44654.6	44654.6	19	0	4	2	2	1	4	0	0	0	0	0	1	0	1	0	0	1	1	0	0	0	0	0	1	3	0	0	5	3	0	4	0.00625	7	3	1	5	1	8	8	8	7	9	8	3
1541	1021	113	44654.6	44654.6	19	1	4	2	2	2	1	3	3	3	3	3	3	3	3	3	3	3	3	3	2	3	2	3	3	3	3	3	52	21	20	17	0.0128125	10	10	10	10	10	4	4	4	4	5	4	10
1542	633	818	44738.9	44738.9	19	0	3	2	1	4	4	3	1	1	1	1	1	1	1	1	0	1	1	1	1	1	2	0	1	1	1	0	18	7	5	8	0.0046875	4	6	4	3	6	5	4	4	4	4	4	5
1543	581	732	44738.8	44738.8	19	0	3	2	1	4	4	1	0	1	0	0	1	0	1	0	0	0	1	0	2	0	0	0	1	0	0	0	6	0	1	6	0.0204977	9	6	6	10	8	5	6	5	7	6	5	8
1544	619	698	44738.8	44738.8	19	0	3	2	1	4	4	1	0	0	0	0	0	0	0	0	0	0	0	0	0	0	0	0	0	0	0	0	1	0	0	1	0.0100231	5	4	2	0	0	7	8	7	8	9	8	0
1545	638	770	44738.8	44738.8	19	0	3	2	1	4	4	1	1	2	1	0	1	1	2	1	1	1	1	1	1	1	2	0	1	0	1	0	16	6	6	7	0.00989583	5	7	3	6	8	3	4	4	5	4	4	6
1546	812	752	44738.8	44738.8	19	0	3	1	1	4	4	0	0	0	0	0	1	0	0	0	0	0	0	1	0	0	1	0	1	1	0	0	5	1	2	1	0.00748843	5	4	2	2	5	5	5	5	6	6	5	5
1547	3373	1250	44659.9	44659.9	19	0	13	2	2	2	4	1	0	0	0	0	0	0	0	0	0	0	0	0	0	0	0	0	1	1	0	0	3	1	0	1	0.011956	5	4	0	5	4	8	7	7	8	8	8	4
1548	4371	2218	44684.7	44684.7	19	0	16	2	1	1	2	1	1	1	1	1	1	1	1	1	1	1	1	1	1	1	1	1	1	1	1	1	18	7	7	6	0.0131829	4	5	5	6	8	6	5	6	5	4	5	4
1549	1497	1103	44659.8	44659.8	19	1	5	2	2	4	4	1	1	2	1	0	3	1	1	1	1	1	1	1	1	1	0	0	1	2	1	0	18	8	4	8	0.0128819	8	8	7	9	10	5	7	7	7	6	6	8
1550	630	688	44738.8	44738.8	19	0	3	2	1	4	1	2	1	3	1	2	3	1	1	1	1	0	1	2	3	1	2	1	2	1	1	1	29	7	12	10	0.0136806	7	10	9	8	10	5	5	5	6	6	5	7
1551	501	781	44738.8	44738.8	19	0	3	2	1	4	4	1	1	1	1	0	1	1	1	1	0	1	1	1	1	1	0	0	0	1	1	0	12	7	2	6	0.00913194	5	5	4	5	5	6	5	4	5	5	4	3
1552	912	48	44654.6	44654.6	19	0	4	2	2	1	4	2	0	0	0	0	0	0	0	0	0	0	0	0	0	0	0	0	0	0	0	0	2	0	0	2	0.00927083	5	5	1	2	0	0	1	4	5	6	5	4
1553	2829	2541	44703.7	44703.7	19	0	11	1	1	2	4	2	1	2	1	2	2	1	2	1	0	1	1	0	0	1	1	1	3	2	1	1	22	8	7	8	0.0104051	9	8	9	10	10	3	4	5	6	5	5	9
1554	979	68	44654.6	44654.6	19	0	4	2	2	1	4	0	0	0	0	0	0	0	0	0	0	0	0	0	0	1	0	0	0	0	0	0	0	0	0	0	0.0105556	8	9	5	6	6	5	5	5	5	5	5	5
1555	814	515	44738.7	44738.7	19	0	3	0	1	4	4	1	0	1	0	0	1	0	1	0	1	1	2	2	1	1	1	1	2	1	0	1	13	1	7	7	0.0110648	8	9	8	9	10	4	3	3	4	3	5	8
1556	2784	85	44735.6	44735.6	19	0	11	2	1	1	0	2	0	2	0	1	1	0	2	0	2	1	2	2	1	1	1	0	1	1	0	1	15	1	9	9	0.0084838	6	9	7	7	7	5	5	5	6	6	6	7
1557	70	228	44715.5	44715.6	19	0	1	2	2	4	4	1	1	1	1	1	1	1	1	1	1	1	1	1	1	1	0	0	1	0	1	0	14	6	4	6	0.0087037	6	5	5	7	7	4	5	5	6	6	6	7
1558	544	596	44738.8	44738.8	19	0	3	2	1	4	4	2	0	1	0	0	0	0	1	0	0	1	2	0	1	0	0	0	0	0	0	0	4	0	1	7	0.0107292	9	10	5	8	6	5	5	1	7	5	5	7
1559	913	35	44654.6	44654.6	19	0	4	2	2	2	4	1	1	1	1	0	2	1	1	1	1	0	0	0	0	1	2	0	1	0	1	0	14	6	4	4	0.00878472	7	8	3	9	10	2	2	3	5	4	2	7
1560	2840	45	44735.6	44735.6	19	0	11	2	0	2	4	0	1	0	1	0	3	1	0	1	3	0	0	0	3	1	0	0	1	1	1	0	17	7	3	6	0.0116898	10	10	10	10	10	1	5	1	1	1	1	5
1561	4430	1496	44677.9	44677.9	20	0	17	1	1	4	4	1	0	0	0	0	0	0	0	0	0	0	0	0	0	0	0	0	0	0	0	0	1	0	0	1	0.00743056	0	5	0	0	0	8	8	8	9	8	8	1
1562	1209	322	44655.6	44655.6	20	0	4	2	2	1	4	0	0	0	0	0	0	0	0	0	0	0	0	0	0	0	1	0	1	0	0	0	2	0	1	0	0.00841435	7	5	0	2	1	10	8	8	7	8	9	6
1563	3980	885	44659.4	44659.4	20	0	15	2	2	1	4	0	0	0	0	0	0	0	0	0	0	0	0	0	0	0	0	0	0	0	0	0	0	0	0	0	0.0115162	6	7	6	4	3	9	8	9	8	8	8	0
1564	1736	1792	44666.6	44666.6	20	0	6	2	1	0	4	1	1	1	1	0	0	1	1	1	1	1	1	1	0	1	1	0	1	0	1	0	12	6	4	4	0.0266435	7	4	3	5	7	4	5	4	5	5	4	6
1565	3590	1578	44664.8	44664.8	20	0	13	1	1	1	1	1	0	0	0	0	0	0	0	0	0	0	0	0	0	0	0	0	0	0	0	0	1	0	0	1	0.00880787	7	7	4	4	4	6	6	6	7	7	7	0
1566	27	282	44715.6	44715.6	20	0	1	2	2	2	4	1	1	0	1	0	0	1	1	1	1	0	1	0	1	1	0	0	0	1	1	0	10	7	1	4	0.00905093	4	5	2	7	2	4	3	3	5	4	6	2
1567	1195	426	44655.6	44655.6	20	0	4	2	2	1	2	2	1	2	1	0	0	1	1	1	0	0	0	0	0	1	0	0	0	0	1	0	10	6	2	3	0.0168056	9	8	6	10	6	0	5	3	0	5	3	8
1568	1418	1919	44669.9	44669.9	20	0	5	2	2	4	4	1	1	1	1	0	2	1	1	1	1	1	1	1	1	1	1	0	1	1	1	0	16	7	4	7	0.00944444	7	10	9	8	10	3	5	3	3	4	3	7
1569	3471	1598	44664.8	44664.8	20	0	13	2	1	0	4	1	0	0	0	0	0	0	0	0	0	0	0	0	0	0	0	0	1	0	0	0	2	0	0	1	0.0115972	9	7	4	7	7	4	7	4	7	6	7	6
1570	2637	2049	44680.5	44680.5	20	0	10	2	1	1	4	1	1	2	1	2	1	1	2	1	0	2	1	1	1	1	0	0	1	3	1	0	18	9	5	8	0.00717593	10	5	6	7	5	3	2	3	4	3	3	5
1571	1128	354	44655.6	44655.6	20	0	4	2	2	1	4	3	1	1	1	1	0	1	1	1	1	1	1	1	1	1	1	1	3	1	1	1	21	7	7	7	0.0101852	10	8	10	9	10	1	7	4	7	3	7	6
1572	721	480	44738.6	44738.6	20	0	3	1	1	0	4	1	0	1	0	0	0	0	1	0	2	1	2	1	0	0	1	2	1	0	0	1	10	0	8	5	0.00953704	6	7	2	5	7	5	3	3	3	4	3	7
1573	694	444	44738.6	44738.6	20	0	3	2	1	0	4	0	1	1	1	1	0	1	2	1	1	3	1	0	1	1	0	0	1	0	1	0	11	6	3	7	0.00951389	8	10	8	10	5	2	4	3	3	3	2	8
1574	1972	455	44655.9	44655.9	20	0	7	2	1	1	4	1	0	0	0	0	0	0	1	0	1	1	1	0	0	0	1	0	0	0	0	0	3	0	2	4	0.0112269	9	9	6	8	8	6	10	5	5	5	5	9
1575	1103	392	44655.6	44655.6	20	0	4	2	2	1	4	0	0	0	0	0	0	0	1	0	0	0	0	1	1	0	0	0	1	1	0	0	4	1	1	2	0.00894676	6	6	6	5	7	4	3	3	5	4	3	5
1576	732	731	44738.8	44738.8	20	0	3	2	1	4	4	0	0	0	0	0	0	0	0	0	1	0	1	2	1	0	0	1	1	0	1	1	7	0	5	2	0.0165856	5	10	8	6	10	2	0	0	0	0	0	5
1577	2276	708	44656.7	44656.7	20	0	8	1	1	1	4	1	0	0	0	0	0	0	1	0	2	0	1	1	0	0	0	0	0	0	0	0	4	0	3	3	0.0115741	5	6	1	4	2	6	9	5	9	9	7	4
1578	1197	413	44655.6	44655.6	20	0	4	2	2	1	4	3	1	1	1	0	0	1	2	1	1	2	2	1	2	1	1	0	1	2	1	1	19	8	5	11	0.0153472	8	5	4	8	1	3	5	5	7	5	5	8
1579	1210	385	44655.6	44655.6	20	0	4	2	2	1	2	2	0	1	0	0	0	0	0	0	1	0	1	1	0	0	1	0	1	0	0	0	7	0	4	3	0.0124421	7	2	2	2	9	3	2	2	2	4	5	2
1580	4116	1513	44663	44663	20	0	15	1	1	1	1	2	0	1	0	0	0	0	0	0	3	0	1	0	1	0	1	0	0	0	0	0	8	0	5	4	0.0118634	8	8	9	10	9	1	2	0	3	3	3	8
1581	3146	1032	44661.8	44661.8	20	0	12	1	2	1	0	1	0	0	0	0	0	0	0	0	1	0	1	1	0	0	1	0	0	0	0	0	4	0	3	2	0.0120255	3	3	1	1	3	1	2	1	2	2	2	0
1582	3135	942	44660.9	44660.9	20	0	12	2	2	1	4	0	0	0	0	0	2	0	1	0	1	0	0	0	2	0	2	0	1	0	0	0	8	0	3	5	0.0163542	2	4	0	0	1	6	6	4	5	6	5	0
1583	3866	2070	44742.5	44742.5	20	0	14	2	0	0	1	1	0	0	0	0	0	0	0	1	0	0	0	0	0	0	0	0	0	0	0	0	1	0	0	1	0.0107755	5	5	1	3	6	5	3	2	3	3	3	3
1584	2212	799	44658.7	44658.7	20	0	8	2	1	4	4	2	0	0	0	0	0	0	0	1	0	0	0	0	0	0	0	0	0	1	0	0	3	1	0	2	0.0144097	7	10	6	6	5	8	7	7	7	8	8	5
1585	876	162	44654.6	44654.6	20	0	4	2	2	1	4	1	0	1	0	1	1	1	0	0	0	1	1	0	0	0	1	0	0	0	0	0	5	0	3	4	0.0188889	6	8	5	5	8	5	5	4	7	8	6	7
1586	460	564	44738.8	44738.8	20	0	3	2	1	4	4	1	0	0	0	0	1	0	3	0	1	0	1	1	0	0	1	1	1	0	0	1	8	0	5	6	0.00864583	5	6	3	5	5	3	3	3	5	3	4	5
1587	1206	360	44655.6	44655.6	20	0	4	2	2	1	2	1	0	0	0	0	0	0	1	0	0	1	1	0	0	0	0	1	0	0	0	0	2	0	1	4	0.0101157	9	5	2	8	4	6	5	5	2	5	6	5
1588	2976	1102	44663.8	44663.8	20	0	12	2	2	2	2	1	1	1	1	0	0	1	1	1	1	1	1	1	1	1	1	0	0	0	1	0	12	6	4	5	0.0101042	6	4	8	6	8	5	6	6	7	5	6	6
1589	1176	310	44655.6	44655.6	20	0	4	2	2	1	4	1	1	0	1	0	1	1	1	1	1	1	1	1	1	1	1	0	0	0	1	0	12	6	3	6	0.00814815	8	9	3	9	9	9	8	6	6	5	7	8
1590	3129	965	44661	44661	20	0	12	1	2	2	4	1	0	1	0	0	0	0	1	0	0	0	0	0	0	0	0	0	0	0	0	0	2	0	1	2	0.0084375	7	4	0	3	8	2	4	1	5	4	2	4
1591	165	189	44715.4	44715.4	20	0	1	2	1	0	4	0	0	0	0	0	0	0	0	0	0	0	0	0	0	0	0	0	0	0	0	0	0	0	0	0	0.019537	5	5	3	3	5	7	4	5	4	6	5	3
1592	3298	950	44659.5	44659.5	20	0	13	2	2	2	4	3	0	0	0	1	0	0	1	0	0	0	1	0	0	0	0	0	1	0	0	0	5	0	1	5	0.00770833	5	6	0	3	10	10	8	5	8	9	9	1
1593	3105	887	44660.9	44660.9	20	0	12	2	2	1	4	1	1	0	1	1	1	1	0	1	1	0	0	1	0	1	1	0	0	0	1	0	12	6	4	2	0.0068287	7	5	0	5	5	4	4	4	4	4	4	6
1594	4978	365	44655.9	44655.9	21	0	19	1	0	0	1	2	0	0	0	0	0	0	0	0	0	0	0	0	0	0	0	0	0	0	0	0	2	0	0	2	0.0122917	7	7	4	7	5	5	10	0	0	5	5	2
1595	2717	2155	44683.7	44683.7	21	0	10	0	1	1	4	0	0	0	0	0	1	0	1	0	0	0	0	0	1	1	0	0	1	0	0	0	3	0	0	3	0.0132407	4	6	1	1	4	8	7	7	9	6	8	4
1596	4390	2659	44720.7	44720.7	21	0	16	1	1	1	4	0	0	0	0	0	0	0	0	0	0	0	0	0	0	0	0	0	0	0	1	0	0	0	0	0	0.0137963	0	0	0	0	0	0	5	5	5	7	8	1
1597	8	324	44715.8	44715.8	21	0	1	2	2	4	4	0	0	0	0	0	0	0	1	0	0	0	0	0	0	0	0	0	0	0	0	0	0	0	0	1	0.0108102	2	5	0	3	0	5	5	5	6	7	7	1
1598	3410	960	44659.5	44659.5	21	0	13	2	1	1	4	2	2	2	2	0	2	2	2	2	2	2	3	2	2	2	1	1	1	1	2	0	28	13	8	13	0.00818287	10	4	7	8	10	2	2	2	2	2	2	10
1599	237	400	44717.6	44717.6	21	0	1	1	1	2	4	1	0	1	0	1	0	0	1	0	1	0	1	1	0	0	1	0	1	0	0	0	7	0	5	3	0.00959491	10	10	5	10	10	8	6	7	5	10	5	7
1600	3244	871	44660.9	44660.9	21	0	12	2	2	1	2	3	3	2	3	1	2	3	3	3	2	3	3	3	3	3	3	1	1	1	3	2	42	19	14	17	0.00613426	8	10	10	10	10	4	3	1	1	1	1	9
1601	1061	351	44655.6	44655.6	21	0	4	1	2	1	1	2	1	2	1	1	1	1	2	1	1	1	2	2	1	1	1	1	1	1	1	1	21	7	9	9	0.00984954	10	10	9	10	10	10	1	1	2	3	2	9
1602	4795	1281	44676.7	44676.7	21	0	18	0	1	2	4	0	0	0	0	0	0	0	0	0	0	0	0	0	0	0	0	0	0	0	0	0	0	0	0	0	0.00814815	5	4	2	3	2	5	7	7	8	7	8	2
1603	1057	447	44655.6	44655.6	21	0	4	2	2	1	4	1	0	0	0	0	0	0	1	0	1	1	1	1	0	0	1	0	0	0	0	0	4	0	3	4	0.0215162	10	8	7	10	9	5	5	5	5	5	5	8
1604	2871	2698	44735.7	44735.7	21	0	11	2	2	2	4	1	0	0	0	0	0	0	1	0	1	1	1	1	1	0	1	0	1	0	0	0	6	0	3	5	0.0122454	1	1	0	1	2	7	5	6	6	7	8	0
1605	2629	2062	44680.5	44680.5	21	0	10	1	1	1	4	1	1	1	1	0	1	1	1	1	1	1	1	1	1	1	1	1	1	1	1	1	17	7	6	6	0.0166319	5	6	3	5	5	5	5	5	5	5	5	3
1606	2258	757	44658.7	44658.7	21	0	8	2	1	4	4	2	0	1	0	0	0	0	1	0	2	0	2	1	0	0	1	0	0	0	0	0	7	0	5	5	0.0122569	5	10	6	5	10	0	0	0	0	0	0	5
1607	669	442	44738.5	44738.6	21	0	3	2	1	0	4	1	0	0	0	0	1	0	1	0	0	0	0	0	0	1	0	0	2	0	0	0	4	0	0	3	0.0138773	4	8	2	3	1	6	7	5	7	7	5	1
1608	1060	311	44655.6	44655.6	21	0	4	2	2	2	2	1	0	0	0	0	2	0	1	1	0	1	1	1	0	1	1	0	0	0	2	0	5	0	2	6	0.00715278	8	3	1	4	3	6	4	4	6	6	7	2
1609	1782	1704	44666.5	44666.5	21	0	6	2	2	1	1	0	0	0	0	0	0	0	0	0	0	0	0	0	0	1	0	1	1	1	0	1	4	1	2	0	0.00712963	10	2	0	0	5	2	2	2	2	2	2	5
1610	1663	1741	44666.6	44666.6	21	0	6	2	2	4	4	2	0	0	0	0	0	0	1	0	0	0	0	0	1	0	0	0	1	0	0	0	4	0	0	4	0.0087037	7	8	2	4	8	6	8	6	6	6	5	7
1611	105	179	44715.4	44715.4	21	0	1	1	1	4	4	2	1	2	1	0	3	1	2	1	2	2	2	1	1	1	1	2	3	1	1	1	25	7	9	12	0.0175347	7	10	6	6	10	4	4	4	3	4	4	5
1612	245	405	44717.5	44717.6	21	0	1	1	1	1	4	1	0	0	0	1	0	0	1	0	2	0	1	1	0	0	1	0	1	0	0	0	7	0	5	3	0.0180093	10	10	8	8	8	3	10	10	10	10	3	8
1613	670	472	44738.6	44738.6	21	0	3	1	1	1	4	1	1	1	1	1	1	1	1	1	1	1	1	1	0	1	1	1	1	0	1	1	16	6	7	5	0.00486111	7	4	3	5	2	3	3	3	3	3	3	4
1614	346	51	44652.7	44652.8	21	0	1	1	2	4	4	1	1	1	1	2	2	1	2	1	2	1	2	1	1	1	1	1	2	3	1	1	24	9	9	9	0.0287731	8	8	7	7	8	6	5	5	5	5	5	8
1615	3215	853	44660.9	44660.9	21	0	12	1	1	1	1	0	0	0	0	0	0	0	0	0	0	0	0	0	1	0	0	0	1	0	0	0	2	0	0	1	0.00887731	5	4	0	0	3	9	10	7	10	10	9	3
1616	1784	1806	44666.6	44666.7	21	0	6	2	2	2	2	1	1	1	1	1	1	1	1	1	0	1	2	1	1	1	2	1	2	0	1	0	17	6	6	7	0.00604167	8	10	9	10	9	6	5	5	4	6	5	7
1617	1819	1854	44666.8	44666.8	21	0	6	1	1	1	1	1	2	1	2	1	2	2	1	2	2	2	1	2	2	2	1	2	2	1	2	2	31	13	11	9	0.0062037	9	10	9	10	8	6	6	7	9	6	5	9
1618	674	439	44738.6	44738.6	21	0	3	2	1	0	4	1	0	1	1	0	1	0	1	0	0	1	1	1	0	0	1	0	1	0	0	0	6	0	3	5	0.00832176	6	7	5	5	4	4	5	5	4	6	5	4
1619	355	348	44717.5	44717.6	21	1	1	2	1	2	4	2	0	0	1	0	0	0	0	0	0	0	1	1	0	0	1	0	2	0	0	0	6	0	2	3	0.0077662	9	2	3	6	3	3	4	3	2	3	3	3
1620	2952	124	44738.6	44738.6	21	0	11	2	2	2	4	1	0	0	1	1	2	0	1	0	1	1	0	1	1	0	1	1	2	0	0	0	11	0	5	6	0.00982639	7	8	3	6	8	2	4	2	3	5	3	7
1621	2425	2500	44698.8	44698.8	22	0	9	1	1	4	4	0	0	0	1	0	0	0	0	0	0	0	0	0	0	0	0	0	0	0	0	0	0	0	0	0	0.00783565	5	5	0	3	2	10	9	9	8	10	10	2
1622	2614	2065	44680.5	44680.5	22	0	10	1	1	1	4	1	1	0	1	0	0	1	1	1	1	1	1	0	0	1	0	0	0	2	1	0	10	8	1	4	0.0211111	8	6	3	5	5	7	8	8	7	6	6	5
1623	3175	903	44660.9	44660.9	22	0	12	1	1	1	4	0	0	0	0	0	0	0	0	0	0	0	0	0	0	0	0	0	0	0	0	0	0	0	0	0	0.0143981	7	4	8	4	10	6	4	4	5	5	0	5
1624	4143	1439	44662.4	44662.5	22	0	15	2	1	1	1	1	0	0	0	0	0	0	1	0	0	0	1	1	0	0	0	0	0	0	0	0	2	0	1	3	0.11235	5	3	2	3	3	5	5	5	7	7	6	3
1625	3649	1368	44660.7	44660.7	22	0	13	1	1	4	4	1	0	0	0	0	0	0	0	0	1	0	1	1	0	0	0	0	0	0	0	0	3	0	2	2	0.00774306	7	7	6	9	7	5	5	5	5	5	5	5
1626	324	2	44652.7	44652.7	22	0	1	2	1	4	4	0	0	2	0	0	0	0	1	0	1	0	1	0	0	0	1	0	0	1	0	0	5	1	4	2	0.00773148	5	4	2	6	7	1	2	2	3	2	2	6
1627	3073	961	44661	44661	22	0	12	0	1	1	2	1	1	0	1	1	1	1	1	1	1	1	1	1	1	1	1	1	1	1	1	1	17	7	6	6	0.0096875	5	5	5	5	5	5	5	5	5	5	5	5
1628	3177	967	44660.9	44661	22	0	12	1	1	2	4	2	0	0	0	0	0	0	1	0	2	1	2	3	0	0	1	0	0	1	0	0	9	1	6	6	0.0367824	5	7	10	7	10	2	2	2	3	2	2	7
1629	2431	2495	44698.7	44698.8	22	0	9	1	1	4	4	1	0	0	0	0	0	0	0	0	0	0	0	0	0	0	0	0	0	0	0	0	1	0	0	1	0.011331	3	2	0	2	1	2	2	2	2	2	2	2
1630	319	61	44652.7	44652.8	22	0	1	2	1	4	4	2	2	0	2	0	2	2	2	2	3	2	2	2	1	2	0	1	1	1	2	1	26	13	7	11	0.0505787	7	3	5	9	9	3	3	3	5	3	4	4
1631	1920	279	44655.5	44655.5	22	0	6	2	1	4	4	3	0	0	0	0	0	0	0	0	0	0	0	0	0	0	0	0	0	0	0	0	3	0	0	3	0.00623843	8	9	8	9	9	1	5	5	5	4	4	5
1632	3656	1210	44659.8	44659.9	22	0	13	2	1	1	1	0	0	0	0	0	0	0	0	0	0	0	0	0	0	0	0	0	0	0	0	0	0	0	0	0	0.0146528	6	4	0	3	4	6	5	4	5	4	4	4
1633	3905	2256	44742.9	44742.9	22	0	14	2	2	0	1	0	0	0	0	0	1	0	1	0	0	0	0	1	0	1	1	0	1	0	0	0	4	0	2	2	0.0222917	5	3	2	4	4	5	5	4	6	4	4	7
1634	1389	675	44657.8	44657.8	22	0	4	2	2	0	4	2	0	1	0	0	0	0	1	0	3	1	1	0	1	0	1	0	1	0	0	0	9	0	5	6	0.0145718	1	5	1	1	0	7	9	7	7	7	7	2
1635	1383	691	44657.8	44657.8	22	0	4	1	2	2	0	1	1	0	1	0	0	1	1	1	0	1	1	1	0	1	0	0	2	0	1	0	10	6	1	4	0.0190625	3	5	1	1	1	8	7	7	7	9	9	1
1636	3633	1236	44659.9	44659.9	23	0	13	1	1	1	1	2	0	0	0	0	0	0	1	0	0	0	1	0	0	0	0	0	1	0	0	0	3	0	0	4	0.00855324	4	3	2	5	2	6	7	7	6	6	5	4
1637	3268	841	44660.9	44660.9	23	0	12	1	1	1	1	1	1	1	1	0	0	1	1	1	0	1	1	1	0	1	1	0	1	0	1	0	11	6	3	4	0.00846065	7	8	7	8	9	6	6	6	6	7	7	4
1638	4233	1000	44659.5	44659.5	23	0	15	1	1	4	4	0	0	0	0	0	0	0	0	0	0	0	1	1	0	0	0	0	0	0	0	0	1	0	1	1	0.0203472	5	0	0	0	2	7	7	6	6	6	7	3
1639	3609	1337	44660.5	44660.5	23	0	13	1	1	4	4	0	0	0	0	0	0	0	0	0	0	0	0	0	0	0	0	0	0	0	0	0	0	0	0	0	0.0250579	2	2	0	1	0	5	7	6	9	9	9	0
1640	2161	320	44655.8	44655.9	23	0	7	1	1	1	1	2	1	0	1	2	0	1	0	1	0	1	1	1	1	1	1	1	1	1	1	1	17	7	6	5	0.00767361	5	10	3	10	10	10	4	5	4	0	0	2
1641	1875	200	44654.8	44654.8	23	0	6	2	2	2	2	2	3	1	3	2	2	3	3	3	2	2	3	2	3	3	2	2	0	2	3	2	40	20	13	15	0.00642361	9	10	6	7	10	1	8	9	10	1	2	10
1642	2680	1716	44678.5	44678.5	23	0	10	1	2	1	4	1	0	0	0	0	0	0	0	0	0	0	0	0	0	0	0	0	0	1	0	0	2	1	0	1	0.00907407	5	5	0	2	2	2	5	3	4	5	4	1
1643	857	114	44684.7	44684.7	23	0	3	1	0	4	4	0	1	0	1	0	0	1	1	1	1	0	1	1	1	1	1	0	0	0	1	0	10	6	3	3	0.0123843	5	10	4	2	10	2	0	0	0	0	0	10
1644	4234	770	44659.4	44659.4	23	0	15	1	1	1	0	1	0	1	0	0	1	0	1	0	0	1	0	0	0	0	0	0	0	1	0	0	4	1	1	4	0.0101157	8	3	0	3	1	7	7	7	7	7	7	4
1645	280	79	44657.8	44657.8	23	0	1	2	1	4	4	2	1	1	1	1	1	1	2	1	2	1	2	0	0	1	0	0	0	1	1	0	14	7	4	8	0.0119213	10	10	10	10	10	3	5	2	0	0	0	10
1646	3616	1313	44660.4	44660.5	23	0	13	1	1	1	1	0	0	0	0	0	0	0	1	0	1	0	0	1	0	0	1	0	0	0	0	0	3	0	3	1	0.00890046	4	5	4	4	6	5	6	5	8	7	7	6
1647	4595	1953	44678.8	44678.9	23	0	17	1	0	4	1	1	2	1	2	0	2	2	3	2	2	3	3	3	1	2	0	2	2	0	2	2	28	12	10	13	0.011956	7	9	4	5	10	5	5	5	5	5	5	5
1648	2147	438	44655.9	44655.9	24	0	7	2	2	2	4	1	0	0	0	0	0	0	0	0	0	0	1	1	0	0	1	0	1	1	0	0	5	1	2	2	0.00803241	5	5	0	2	2	5	5	5	5	5	5	2
1649	856	215	44715.4	44715.5	24	1	3	2	1	1	0	2	0	0	0	0	0	0	1	0	0	1	1	1	0	0	1	0	1	0	0	0	5	0	2	5	0.0127431	5	3	1	4	3	3	4	3	5	4	4	2
1650	1490	1135	44659.8	44659.8	19	0	5	2	2	4	2	2	1	2	1	1	1	1	0	1	0	1	2	2	3	1	2	0	1	2	1	0	22	8	7	9	0.0139236	8	8	8	10	8	0	4	1	2	1	3	8
1651	1488	1075	44659.7	44659.8	19	0	5	2	2	4	2	1	0	1	0	0	0	0	1	0	0	1	2	1	0	0	0	0	1	1	0	0	5	1	2	5	0.0113889	8	8	4	6	5	6	7	7	8	7	7	4
1652	781	907	44740.4	44740.4	19	0	3	2	1	4	2	1	0	0	0	0	0	0	1	0	1	0	1	1	0	0	1	0	0	0	2	0	4	0	3	3	0.00835648	8	7	8	8	10	6	6	6	3	5	5	7
1653	3477	1608	44664.8	44664.8	20	0	13	2	1	1	4	1	0	1	0	0	0	0	0	0	0	0	0	0	0	0	0	0	0	0	0	0	2	0	1	1	0.0105903	4	3	1	6	1	6	7	6	5	4	5	5
1654	4878	182	44655.8	44655.8	20	0	19	1	1	1	1	0	1	1	1	1	1	1	1	1	1	1	1	1	1	1	1	1	1	1	1	1	17	7	7	5	0.0116435	8	8	5	6	6	5	8	4	5	7	5	5
1655	2380	2444	44692	44692	20	0	9	2	2	0	4	1	1	1	1	1	1	1	2	1	0	2	1	1	0	1	1	0	2	1	1	0	15	7	4	7	0.0557292	7	10	6	10	10	4	3	3	0	1	1	10
1656	4195	1461	44662.4	44662.7	21	0	15	2	1	1	2	0	1	0	0	0	0	0	0	0	0	0	0	0	0	0	0	0	0	0	1	0	0	0	0	0	0.286019	5	7	1	0	3	8	5	5	5	5	5	0
1657	5	310	44715.6	44715.6	21	0	1	2	2	4	2	1	1	0	0	0	0	0	1	1	1	0	1	2	0	0	2	0	3	0	1	0	9	0	5	3	0.00925926	7	9	10	7	10	7	6	5	5	5	5	6
1658	2167	341	44655.9	44655.9	22	0	7	2	2	2	0	1	1	0	0	0	0	0	0	1	0	0	0	0	0	0	0	0	1	0	1	0	2	0	0	1	0.00649306	4	5	0	0	0	0	6	5	6	6	5	0
1659	3454	1109	44659.8	44659.8	20	0	13	2	1	0	0	1	1	0	0	0	0	0	0	1	1	0	1	1	0	0	1	0	1	0	1	0	5	0	3	2	0.0159722	8	10	3	8	10	2	3	3	5	4	4	7
1660	166	133	44715.4	44715.4	20	0	1	2	2	0	1	3	0	2	0	1	1	0	2	0	1	1	2	0	0	0	1	0	1	0	1	0	10	0	5	9	0.0107755	8	8	2	8	2	2	2	2	3	3	6	6
1661	3963	2217	44742.9	44742.9	21	0	14	2	0	0	1	1	1	1	1	1	2	1	2	1	1	2	1	2	1	1	1	0	2	0	1	0	18	6	6	9	0.0112269	7	8	8	8	10	6	6	6	6	7	7	8
1662	231	335	44717.5	44717.6	21	0	1	2	1	2	4	1	0	0	0	0	1	0	0	0	1	0	0	0	0	0	0	0	1	2	1	0	6	2	1	2	0.0105903	7	0	0	5	8	2	4	3	3	4	2	2
1663	4603	1987	44679.3	44679.3	22	0	17	2	2	0	2	1	0	0	0	0	0	0	1	0	0	0	0	0	0	1	0	0	0	0	1	0	1	0	0	2	0.0104398	3	3	3	3	3	3	7	5	10	8	10	3
1664	334	23	44652.7	44652.7	22	0	1	1	0	4	4	0	0	0	0	0	1	0	0	0	1	1	1	0	0	0	0	0	2	1	1	0	5	1	1	3	0.0107407	7	7	2	9	9	3	5	1	5	7	7	2
1665	5088	100	44655.8	44655.8	23	0	19	0	1	1	2	1	1	1	1	1	1	1	1	1	1	1	1	1	1	1	1	1	1	1	1	1	18	7	7	6	0.00736111	4	5	2	7	9	8	3	4	7	2	2	7
1666	4937	584	44655.9	44656	19	0	19	1	1	0	1	1	1	1	1	1	2	1	1	1	0	1	1	1	1	1	0	0	0	0	1	0	13	6	3	7	0.012963	6	8	5	6	5	3	3	3	4	4	2	6
1667	2852	17	44735.6	44735.6	19	0	11	2	1	1	4	1	1	1	1	0	0	1	1	1	2	1	1	1	1	1	1	0	0	1	1	0	14	7	5	5	0.00753472	5	8	4	6	9	5	5	4	4	6	3	6
1668	2507	2445	44694.6	44694.6	21	0	9	1	1	4	4	1	0	0	0	0	1	0	1	0	1	0	1	1	0	0	1	0	0	0	0	0	5	0	3	4	0.0116319	8	9	5	9	7	6	7	7	7	8	7	7
1669	4420	2638	44720.4	44720.4	21	0	16	1	0	0	0	0	1	0	0	0	0	0	1	0	0	1	0	0	0	0	0	0	1	0	1	0	1	0	0	2	0.00981481	7	3	2	1	0	9	9	8	8	7	8	1
1670	56	290	44715.6	44715.6	19	0	1	2	2	4	4	2	1	3	0	1	1	0	1	0	0	1	1	0	1	0	1	2	3	0	1	1	15	0	8	7	0.0168866	8	9	6	7	6	5	5	5	5	5	5	5
1671	3034	1093	44663.7	44663.8	19	0	12	2	2	2	2	3	1	0	0	0	1	0	0	0	0	0	1	1	0	0	1	1	1	1	1	1	10	1	4	5	0.0186458	4	8	5	4	5	2	3	2	4	4	5	6
1672	1575	1950	44670.6	44670.6	20	0	5	1	1	4	4	1	1	0	0	0	1	0	0	0	0	0	0	0	0	0	0	0	0	0	1	0	2	0	0	2	0.0087037	2	0	0	3	2	6	7	5	5	7	7	1
1673	4511	1671	44678.4	44678.4	20	0	17	2	2	4	4	0	1	1	1	1	1	1	1	1	1	1	1	1	1	1	1	1	1	1	1	1	17	7	7	5	0.019456	4	5	4	6	7	7	6	5	7	6	7	4
1674	5063	45	44655.8	44655.8	20	0	19	1	1	0	4	1	0	1	0	0	0	0	0	0	1	0	1	1	1	0	1	0	1	0	0	0	7	0	4	3	0.00810185	6	6	7	6	6	4	5	5	6	6	6	5
1675	1757	1877	44667	44667	22	0	6	2	1	4	4	2	1	1	1	0	0	1	1	1	1	1	1	1	1	1	1	0	1	1	1	0	15	7	4	6	0.0106481	8	6	4	8	5	6	5	5	9	8	6	6
1676	510	644	44738.8	44738.8	19	0	3	2	1	4	4	0	0	1	0	1	1	0	1	0	1	0	1	1	1	0	1	0	1	1	0	0	9	1	5	4	0.0469444	5	5	5	5	5	5	5	5	5	6	5	4
1677	1433	1330	44660.5	44660.5	20	0	5	2	2	4	4	2	0	0	0	0	0	0	0	0	1	0	2	2	0	0	2	0	0	1	0	0	8	1	5	4	0.0177894	8	8	2	7	4	1	0	0	4	0	0	8
1678	2928	103	44738.3	44738.4	22	0	11	1	1	4	4	1	2	2	2	2	1	2	2	2	2	2	2	2	2	2	1	1	2	2	2	2	32	14	12	10	0.0110648	10	9	7	10	10	7	5	4	5	6	5	10
1679	2904	2708	44735.7	44735.7	20	0	11	2	1	2	4	1	0	0	0	0	1	0	1	0	1	1	1	1	0	0	1	0	0	0	0	0	5	0	3	5	0.0108102	7	7	7	7	7	4	4	4	4	4	4	4
1680	1555	1366	44660.7	44660.7	21	0	5	1	1	4	4	2	1	1	1	0	1	1	1	1	0	1	2	2	1	1	1	1	1	0	1	1	17	6	6	8	0.0130787	5	6	5	5	7	3	3	2	3	3	3	5
1681	1395	704	44657.8	44657.8	22	0	4	2	2	0	2	2	1	1	1	1	1	1	1	1	1	1	1	1	1	1	1	1	1	1	1	1	19	7	7	7	0.0244444	10	10	10	10	10	7	10	7	7	5	5	10
1682	3368	1347	44660.5	44660.5	19	0	13	2	2	2	4	1	0	0	0	0	0	0	1	0	0	0	1	1	0	0	0	0	1	1	0	0	4	1	1	3	0.0190394	6	6	7	6	7	7	4	5	5	5	6	5
1683	798	899	44739.6	44739.6	19	0	3	2	1	4	4	0	0	0	0	0	0	0	0	0	0	0	0	1	1	0	0	1	1	0	0	0	4	0	2	1	0.00895833	6	8	7	5	8	5	4	4	4	4	4	5
1684	3777	2133	44742.6	44742.6	19	0	14	2	1	2	1	2	1	1	1	0	0	1	1	1	1	0	1	1	0	1	0	0	0	0	1	0	11	6	3	4	0.00997685	5	6	4	2	9	4	5	5	4	5	5	7
1685	1565	2031	44690.6	44690.6	20	0	5	1	1	4	4	0	0	0	0	0	1	0	1	0	0	1	0	2	1	0	0	0	1	1	0	0	6	1	2	4	0.0299653	4	8	3	3	4	3	5	5	5	5	5	4
1686	381	619	44738.8	44738.8	20	0	3	2	1	4	4	1	1	1	1	0	1	1	1	1	1	1	1	1	1	1	1	1	1	1	1	1	17	7	6	6	0.0104282	7	10	6	6	8	5	5	5	5	5	5	9
1687	3419	1901	44667.9	44667.9	20	0	13	2	2	2	2	2	2	2	2	1	1	2	3	2	0	1	1	1	1	2	1	0	1	2	2	0	24	14	5	9	0.0131366	8	7	5	9	10	3	3	3	4	4	3	6
1688	1957	578	44655.9	44656	20	0	7	2	2	2	2	1	3	2	3	3	0	3	3	3	3	3	3	3	3	3	3	3	3	3	3	3	48	21	20	13	0.0091088	10	2	7	6	10	10	10	4	10	0	0	10
1689	3145	975	44661	44661	20	0	12	1	2	1	1	0	0	0	0	0	0	0	0	0	0	0	0	0	0	1	1	0	0	0	0	0	1	0	1	0	0.0101042	4	4	1	3	1	8	7	8	9	10	10	4
1690	2346	2323	44686.7	44686.7	21	0	9	2	2	2	2	0	0	0	0	0	0	0	0	0	0	0	0	0	0	1	0	0	0	0	1	0	0	0	0	0	0.0106366	5	7	2	3	3	8	3	4	4	4	5	4
1691	4064	874	44659.4	44659.4	19	0	15	2	1	1	4	1	0	0	0	1	2	0	1	0	0	0	0	0	0	1	0	0	1	0	0	0	5	0	1	4	0.0151042	10	10	4	9	5	5	5	5	5	5	5	7
1692	700	908	44740.5	44740.5	20	0	3	2	1	4	4	0	1	1	1	0	3	1	1	1	1	1	0	2	2	1	1	1	1	2	1	1	21	8	7	7	0.0104282	8	9	7	4	4	7	7	6	8	8	9	5
1693	1174	377	44655.6	44655.6	20	0	4	2	2	1	4	1	1	1	0	0	1	0	1	0	1	0	1	1	1	0	2	1	1	0	0	0	10	0	6	5	0.0117361	10	8	7	9	7	3	3	3	7	6	5	5
1694	1237	583	44656.7	44656.7	22	0	4	2	2	1	4	0	1	1	0	0	0	0	0	0	1	0	1	1	0	0	0	0	0	0	0	0	3	0	3	1	0.0167708	10	7	7	7	8	5	4	4	5	5	5	8
1695	2987	1204	44666.4	44666.4	19	0	12	2	2	2	4	2	1	2	0	0	0	0	0	0	1	0	2	1	0	0	1	0	0	0	0	1	8	0	6	4	0.0106713	8	10	8	10	10	1	1	1	6	1	1	8
1696	207	391	44717.5	44717.6	22	0	1	1	1	2	4	2	1	1	1	0	1	1	2	1	1	1	1	1	1	1	1	0	1	0	1	0	15	6	4	8	0.0197222	6	7	7	5	7	5	5	4	5	6	6	4
1697	889	69	44654.6	44654.6	20	0	4	2	2	1	0	1	1	0	1	1	1	1	1	1	1	1	1	1	1	1	1	0	1	0	1	0	14	6	4	6	0.0103472	8	7	5	8	7	5	5	5	5	5	5	7
1698	562	895	44739.6	44739.6	19	0	3	2	1	4	4	1	0	1	0	0	0	0	1	0	2	1	1	1	0	1	2	1	0	2	0	1	11	2	8	4	0.0160417	4	7	6	4	7	3	3	3	4	3	3	6
1699	1491	1082	44659.7	44659.8	19	0	5	2	2	4	2	1	0	1	0	1	1	0	0	0	1	0	1	1	1	0	1	0	1	0	0	0	9	0	5	4	0.0100463	5	6	5	6	6	6	6	5	6	6	7	3
1700	801	587	44738.8	44738.8	19	0	3	2	1	4	4	1	2	1	2	0	0	2	3	2	2	2	1	2	1	2	1	2	0	0	2	3	25	12	11	8	0.0106366	7	9	10	7	7	6	5	5	5	5	6	7
1701	2757	2661	44720.7	44720.7	20	0	11	2	1	1	4	1	0	0	0	0	0	0	1	0	0	0	0	0	0	0	0	0	0	0	0	0	1	0	0	2	0.00895833	8	8	0	8	4	4	4	4	10	8	4	3
1702	808	579	44738.8	44738.8	19	0	3	2	1	4	4	1	1	1	1	1	1	1	2	1	2	3	2	2	1	1	1	1	1	1	1	1	20	7	9	10	0.0146759	10	10	9	10	9	2	2	2	4	3	3	6
1703	1568	2032	44690.7	44690.7	20	0	5	1	1	4	4	2	1	1	1	0	0	1	3	1	1	1	1	1	1	1	2	1	1	0	1	1	17	6	7	8	0.0101736	7	10	7	8	10	2	3	2	6	5	3	9
1704	2490	2482	44698.7	44698.7	22	0	9	1	1	0	4	0	0	0	0	0	0	0	0	0	0	0	0	0	0	0	0	0	1	0	0	0	1	0	0	0	0.0250694	5	5	2	4	1	4	3	3	4	3	3	0
1705	1457	1129	44659.8	44659.8	19	0	5	2	2	4	4	3	3	3	3	3	3	3	3	3	3	3	3	3	3	3	3	3	3	1	3	3	52	19	21	18	0.0475694	10	10	10	10	10	0	0	0	0	0	0	10
1706	2971	1110	44663.8	44663.8	20	0	12	2	2	2	4	1	0	0	0	0	0	0	0	0	0	0	1	0	0	0	2	0	1	0	0	0	4	0	2	2	0.0134954	8	9	4	10	5	7	7	6	5	5	5	8
1707	2826	43	44735.6	44735.6	20	0	11	2	1	1	2	3	3	3	3	2	3	3	3	3	3	3	3	3	2	3	2	1	2	3	3	1	46	21	15	17	0.00928241	10	10	10	10	10	10	5	5	5	5	5	10
1708	4153	1125	44659.8	44659.8	22	0	15	1	1	1	1	2	0	1	0	0	1	0	1	0	1	1	1	1	1	0	1	1	1	0	0	0	10	0	5	7	0.00898148	7	5	5	8	5	4	5	5	5	5	5	9
1709	4698	1317	44676.7	44676.7	19	0	18	1	1	1	4	1	1	1	1	0	0	1	1	1	1	0	1	1	1	1	1	1	1	0	1	0	14	6	5	4	0.0122569	7	10	8	8	9	3	3	3	3	3	3	7
1710	2902	2753	44736.6	44736.6	20	0	11	1	1	2	0	0	2	0	2	0	0	2	0	2	2	2	0	0	2	2	0	0	0	0	2	0	16	12	2	4	0.00587963	8	0	0	8	8	10	10	10	10	10	10	10
1711	1036	253	44654.8	44654.9	19	0	4	2	2	1	4	2	1	1	1	1	0	1	1	1	0	1	1	1	0	1	1	0	1	3	1	0	16	9	4	5	0.0101505	10	8	7	10	7	3	3	3	3	3	3	10
1712	3547	1175	44659.8	44659.8	21	0	13	2	2	0	4	1	1	3	1	0	1	1	3	1	0	2	1	2	1	1	1	1	1	0	1	0	17	6	7	9	0.0139236	10	10	10	10	10	3	5	3	5	4	5	9
1713	1605	1989	44673.8	44673.8	20	0	6	2	2	2	4	1	1	1	1	0	0	1	1	1	0	1	1	1	1	1	1	0	0	1	1	0	12	7	3	5	0.00976852	7	7	7	8	8	4	4	4	6	5	5	7
1714	2411	2401	44687.9	44687.9	19	0	9	1	1	4	4	1	0	0	0	0	0	0	0	0	1	1	1	1	0	0	0	0	1	0	0	0	4	0	2	3	0.0139236	8	8	7	6	6	6	7	6	6	6	6	4
1715	1813	1717	44666.5	44666.5	21	0	6	2	2	1	4	1	1	1	1	0	1	1	0	1	0	1	1	1	0	1	1	0	0	0	1	0	11	6	3	4	0.0105324	5	7	5	7	7	2	5	5	7	5	5	2
1716	3024	1137	44663.8	44663.8	19	1	12	2	2	1	4	1	0	0	0	0	1	0	1	0	1	2	2	1	0	0	1	0	1	1	0	0	7	1	3	7	0.0129514	6	8	7	9	6	5	3	3	4	5	5	7
1717	1911	189	44654.8	44654.8	22	0	6	2	1	0	0	1	1	1	1	1	1	1	1	1	0	1	1	1	0	1	1	1	1	1	1	1	16	7	6	5	0.0178472	8	10	8	7	7	3	5	3	3	3	4	4
1718	392	691	44738.8	44738.8	20	0	3	2	1	4	4	2	1	1	1	0	1	1	2	1	1	1	1	1	1	1	1	0	1	0	1	0	15	6	4	8	0.0144329	3	4	5	5	9	4	4	4	4	4	4	7
1719	3566	1249	44659.9	44659.9	21	0	13	1	0	0	4	3	2	3	2	1	1	2	3	2	2	3	3	3	1	2	2	1	2	0	2	2	33	12	14	14	0.0114931	10	10	9	10	10	1	1	1	5	1	1	10
1720	3887	2253	44742.9	44742.9	23	0	14	2	0	0	0	1	1	1	1	0	0	1	1	1	1	1	1	3	1	1	1	1	1	1	1	1	18	7	8	5	0.00613426	10	10	8	8	10	0	0	0	5	5	3	10
1721	1593	1343	44660.5	44660.5	21	0	5	1	1	4	4	1	0	0	0	0	0	0	0	0	0	0	0	0	0	0	0	0	0	0	0	0	1	0	0	1	0.010787	7	8	1	6	10	2	1	1	2	1	1	4
1722	3155	915	44660.9	44660.9	20	0	12	2	2	1	4	0	0	1	0	0	0	0	1	0	0	0	0	0	1	0	1	0	1	1	0	0	5	1	2	2	0.0114815	10	10	0	10	8	7	7	6	4	5	6	6
1723	2841	80	44735.6	44735.6	19	0	11	2	1	1	1	3	3	3	3	2	0	3	3	3	3	2	3	3	2	3	3	3	2	2	3	3	47	20	20	13	0.0121296	10	10	10	10	10	0	0	0	0	0	0	10
1724	4467	1599	44677.9	44677.9	19	1	17	1	1	4	4	1	1	1	1	1	1	1	1	1	1	1	1	1	1	1	1	1	1	1	1	1	18	7	7	6	0.00640046	7	9	5	5	4	7	8	8	9	10	10	3
1725	290	69	44652.9	44652.9	23	1	1	2	1	4	4	3	1	2	1	1	1	1	2	1	2	1	3	3	1	1	2	2	2	1	1	3	29	7	15	11	0.00894676	8	7	10	10	4	1	3	2	2	2	2	9
1726	275	42	44652.7	44652.7	23	0	1	1	1	4	0	1	0	0	0	1	2	0	0	0	0	0	1	1	0	0	0	0	2	0	0	0	7	0	2	4	0.0146644	8	9	3	5	6	6	5	5	6	4	4	6
1727	953	39	44654.6	44654.6	19	0	4	2	2	1	4	3	1	1	1	0	2	1	1	1	1	1	3	2	2	1	1	1	1	0	1	1	21	6	7	12	0.00944444	6	5	5	8	8	6	3	5	3	5	4	6
1728	833	737	44738.8	44738.8	19	0	3	2	1	4	4	1	0	1	0	1	0	0	0	0	2	0	0	3	2	0	1	1	2	3	0	1	18	3	10	3	0.00798611	9	10	7	10	5	0	0	0	3	1	0	10
1729	3044	1065	44663.7	44663.7	19	1	12	2	2	2	2	2	2	3	2	3	1	2	2	2	2	2	1	2	2	2	1	2	2	2	2	2	36	14	15	10	0.00738426	9	10	9	8	10	2	3	3	5	2	4	9
1730	3263	870	44660.9	44660.9	20	0	12	0	0	1	1	3	3	2	3	2	2	3	3	3	2	2	2	3	3	3	3	1	3	3	3	1	46	21	14	15	0.0168171	10	8	10	10	10	1	0	2	1	1	1	1
1731	4067	845	44659.4	44659.4	19	0	15	2	2	1	4	0	0	1	0	0	0	0	1	0	2	0	1	1	0	0	1	0	1	1	0	0	7	1	5	2	0.0103819	7	8	1	10	8	3	3	3	3	3	3	8
1732	1824	1875	44667	44667	21	0	6	2	2	1	0	1	1	1	1	0	1	1	1	1	0	1	2	1	1	1	2	0	2	2	1	1	18	8	5	7	0.0106481	9	8	5	8	8	5	4	4	5	4	5	4
1733	2735	1708	44678.5	44678.5	22	1	10	1	1	1	1	3	1	1	1	0	1	1	1	1	1	1	1	1	1	1	1	1	1	1	1	1	19	7	6	8	0.0101852	9	9	9	9	9	0	0	0	5	0	0	0
1734	2010	583	44655.9	44656	19	0	7	1	1	1	1	1	0	1	0	1	2	0	1	0	1	1	2	2	1	0	1	1	2	1	0	1	15	1	8	8	0.0339583	10	8	7	9	7	6	5	5	5	4	5	4
1735	917	26	44654.6	44654.6	19	0	4	2	2	2	4	3	3	3	3	3	3	3	3	3	3	0	3	3	3	3	3	0	3	0	3	1	46	18	16	15	0.00866898	10	10	10	10	10	0	0	0	0	0	0	10
1736	1528	1455	44662.6	44662.6	19	0	5	2	2	4	4	2	2	2	2	0	1	2	2	2	3	2	2	2	1	2	2	1	1	1	2	1	29	13	11	10	0.0123958	9	8	6	8	9	4	2	1	2	1	1	10
1737	3443	1551	44664.8	44664.8	20	0	13	2	2	1	1	1	0	1	0	0	0	0	1	0	0	1	1	0	0	0	0	0	0	0	0	0	2	0	1	4	0.0122338	6	7	1	5	0	6	7	6	7	6	6	4
1738	1421	1387	44661.3	44661.3	20	1	5	2	2	4	4	3	2	3	2	2	2	2	3	2	3	3	3	3	2	2	2	2	3	2	2	2	41	14	17	16	0.0154977	9	8	9	9	10	3	3	3	3	3	3	9
1739	4013	920	44659.4	44659.4	19	0	15	2	1	1	4	2	0	1	0	1	1	0	1	0	1	1	1	2	1	0	1	0	1	1	0	1	13	1	7	7	0.00834491	8	7	3	8	7	6	6	5	8	7	9	8
1740	4871	209	44655.8	44655.8	20	0	19	1	1	1	4	1	1	1	1	1	1	1	1	1	1	1	1	1	1	1	1	1	1	1	1	1	18	7	7	6	0.014294	9	5	5	10	10	7	5	3	10	6	6	6
1741	4387	2630	44720.4	44720.4	22	0	16	2	2	2	4	2	3	2	3	1	1	3	2	3	3	3	3	3	3	3	3	3	3	3	3	3	48	21	18	14	0.00820602	10	10	10	10	10	2	2	1	1	3	2	10
1742	31	287	44715.6	44715.6	19	0	1	2	2	4	4	1	0	1	0	0	0	0	1	0	1	0	1	1	0	0	1	1	1	0	0	0	7	0	5	3	0.0168634	10	9	8	10	6	5	5	5	5	6	5	7
1743	2331	2371	44686.8	44686.8	19	0	9	2	1	4	4	2	0	2	0	0	0	0	3	0	1	1	1	1	0	0	2	0	0	0	0	0	8	0	6	7	0.0181944	8	9	9	9	10	2	3	2	1	2	1	9
1744	1599	1964	44673.8	44673.8	20	0	6	2	2	2	4	2	1	1	1	0	1	1	0	1	1	1	1	0	0	1	1	0	0	0	1	0	12	6	3	5	0.00934028	7	6	2	4	5	6	8	7	9	8	7	4
1745	536	545	44738.7	44738.8	19	0	3	2	1	4	4	0	0	0	0	0	0	0	0	0	0	0	1	0	0	0	1	0	0	0	0	0	1	0	1	1	0.0560764	8	8	7	8	8	6	4	3	4	4	3	5
1746	4982	441	44655.9	44655.9	20	0	19	1	1	1	1	1	0	0	0	0	1	0	0	0	0	0	0	1	0	0	1	0	0	0	0	0	4	0	2	2	0.0149537	9	5	4	8	4	5	6	5	5	5	6	3
1747	4303	2229	44684.7	44684.7	20	0	16	1	1	1	4	3	0	1	0	0	2	0	1	0	0	0	1	1	1	0	1	0	1	1	0	0	11	1	3	8	0.0154167	7	8	6	9	8	5	6	5	5	5	5	7
1748	3389	1274	44660	44660	18	0	13	2	2	2	2	2	1	1	1	0	1	1	1	1	1	0	1	1	1	1	1	0	1	1	1	0	16	7	4	6	0.0169213	6	6	5	5	3	5	3	4	5	5	4	5
1749	3081	918	44660.9	44660.9	21	0	12	1	2	1	1	1	0	1	0	0	2	0	1	1	0	0	0	1	0	0	0	0	1	0	0	0	6	0	2	4	0.0126968	4	9	5	10	5	3	5	4	7	6	4	7
1750	1270	596	44656.7	44656.7	21	0	4	2	2	0	4	2	0	0	0	0	1	0	1	1	0	0	1	0	0	0	0	0	0	0	0	0	3	0	0	5	0.012338	8	5	4	4	1	9	9	9	8	9	9	2
1751	822	84	44683.6	44683.6	19	0	3	2	1	4	4	1	0	1	0	0	0	0	0	0	1	1	1	1	1	0	1	1	0	0	0	1	8	0	6	4	0.00945602	4	4	2	2	3	6	6	4	6	7	7	3
1752	3478	1692	44665.6	44665.6	20	0	13	2	1	1	4	2	1	1	1	0	1	1	1	1	0	1	1	1	2	1	1	0	1	0	1	0	15	6	3	8	0.013588	7	7	4	9	9	4	5	4	4	4	3	7
1753	3363	1254	44659.9	44659.9	19	0	13	2	2	2	4	2	1	1	1	1	1	1	1	1	0	1	2	1	0	1	2	0	2	1	1	0	17	7	5	7	0.0179514	8	10	9	9	10	2	4	0	4	2	3	10
1754	815	502	44738.7	44738.7	19	0	3	1	1	4	4	3	1	1	1	1	1	1	0	1	1	1	1	1	1	1	1	0	1	1	1	1	19	7	6	7	0.0120602	8	10	10	9	10	6	3	3	4	4	5	5
1755	2738	19	44735.6	44735.6	21	0	11	2	1	1	4	1	2	2	0	0	1	0	1	0	0	1	1	1	1	0	1	0	0	1	0	0	8	1	4	6	0.00765046	8	10	5	8	8	5	5	2	5	5	6	7
1756	1319	588	44656.7	44656.7	20	0	4	2	2	1	4	2	2	1	0	0	0	0	2	0	1	1	2	1	0	0	2	0	1	1	0	0	9	1	5	7	0.0169444	10	10	7	10	10	3	3	3	2	4	3	8
1757	2458	2325	44686.7	44686.7	21	0	9	1	1	4	4	1	2	1	0	0	0	0	2	0	0	0	1	2	0	0	2	1	0	3	0	0	10	3	6	4	0.0131019	8	6	2	7	8	5	5	4	8	7	5	5
1758	4090	883	44659.4	44659.4	18	0	15	2	1	1	4	1	1	2	1	1	2	1	1	1	0	1	1	0	1	1	1	0	0	1	1	0	15	7	4	7	0.0165162	4	5	2	3	4	4	6	6	5	8	7	3
1759	1785	1709	44666.5	44666.5	21	0	6	2	2	0	4	2	2	2	2	1	2	2	3	2	1	1	2	2	2	2	1	1	1	1	2	1	29	13	9	12	0.0125463	8	3	7	8	8	3	8	5	7	2	6	8
1760	628	850	44738.8	44738.9	19	0	3	2	1	4	4	1	1	0	1	0	2	1	1	1	2	1	1	0	1	1	1	1	1	1	1	1	17	7	5	7	0.105521	5	5	3	5	5	5	3	3	5	5	5	5
1761	1494	1915	44669.9	44669.9	19	0	5	2	2	4	4	1	2	2	0	0	1	0	1	0	2	2	2	2	0	0	1	2	2	0	0	2	15	0	11	7	0.00814815	8	9	9	8	8	5	5	5	5	5	5	6
1762	840	902	44739.8	44739.8	19	0	3	1	1	1	2	2	0	1	0	0	0	0	1	0	1	0	0	0	0	0	0	0	0	0	0	0	4	0	2	3	0.00864583	5	4	5	5	5	4	6	5	5	5	5	5
1763	2018	558	44655.9	44655.9	18	0	7	2	1	1	1	1	1	0	1	0	0	1	0	1	0	1	1	1	0	1	0	0	2	0	1	0	10	6	1	3	0.0138773	5	5	3	5	5	5	9	8	8	9	8	2
1764	3052	1078	44663.7	44663.8	19	0	12	2	2	2	4	1	0	1	0	0	1	0	1	0	1	1	2	1	0	0	1	0	2	0	0	0	8	0	4	6	0.0136574	5	8	5	4	8	5	5	4	5	5	5	4
1765	956	132	44654.6	44654.6	19	0	4	2	2	1	2	0	0	0	2	0	0	0	1	0	0	0	0	1	0	0	0	0	0	0	1	0	1	0	1	1	0.0139931	7	7	1	1	5	7	6	6	8	8	8	0
1766	1182	358	44655.6	44655.6	20	0	4	2	2	1	0	1	0	1	2	0	0	0	1	0	1	1	1	1	1	0	1	0	1	0	2	0	7	0	4	5	0.0105556	9	8	5	6	6	5	5	5	5	5	5	6
1767	2547	2019	44679.5	44679.5	20	0	10	1	1	4	4	0	0	0	2	0	1	0	1	0	0	0	0	1	0	0	1	1	1	0	0	1	6	0	4	2	0.018912	4	7	5	6	2	5	3	4	6	5	5	3
1768	873	83	44654.6	44654.6	20	1	4	2	2	1	4	1	2	2	2	0	1	2	3	2	1	2	2	2	3	2	2	1	3	0	2	1	29	12	9	12	0.0108333	9	7	2	9	8	5	5	4	6	4	4	3
1769	350	416	44717.6	44717.6	21	0	1	2	2	2	4	0	0	0	0	0	0	0	0	0	0	0	0	0	0	0	0	0	0	0	0	0	0	0	0	0	0.0187384	5	2	1	2	5	3	3	3	3	4	4	2
1770	1817	1837	44666.8	44666.8	21	0	6	2	2	1	4	1	1	1	1	0	0	1	2	1	0	1	2	2	0	1	1	0	0	0	1	0	11	6	4	6	0.00636574	9	8	7	10	8	5	10	0	4	4	4	10
1771	1775	1822	44666.5	44666.7	22	0	6	2	2	0	2	3	0	2	2	0	0	0	1	0	1	0	2	2	1	0	1	0	0	0	0	0	10	0	6	7	0.190405	5	6	5	8	8	3	3	2	2	3	3	7
1772	3846	2106	44742.5	44742.5	20	0	14	2	1	0	1	1	1	1	1	1	1	1	2	1	1	2	1	1	1	1	1	2	2	1	1	2	21	7	9	8	0.0186806	7	8	3	6	7	4	3	2	7	2	3	7
1773	150	152	44715.4	44715.4	20	0	1	1	1	4	4	3	1	1	1	1	1	1	1	1	1	1	1	2	1	1	1	1	1	1	1	1	21	7	8	8	0.0128935	6	4	4	6	2	5	3	4	3	1	2	4
1774	658	626	44738.8	44738.8	18	0	3	2	1	4	4	1	0	0	0	0	0	0	0	0	1	0	1	2	0	0	1	0	0	0	0	0	5	0	4	2	0.0132986	8	4	3	4	8	6	5	4	7	6	5	7
1775	945	114	44654.6	44654.6	19	0	4	2	2	1	2	1	1	2	1	1	0	1	1	1	1	1	1	1	1	1	1	1	1	0	1	1	17	6	8	5	0.0138426	10	9	8	9	9	7	8	7	8	7	8	9
1776	4057	957	44659.5	44659.5	19	0	15	2	1	1	4	2	0	1	0	0	1	0	2	0	1	1	1	1	1	1	0	1	1	1	0	0	10	1	4	8	0.0168171	6	7	6	7	8	3	6	5	7	6	5	6
1777	3253	932	44660.9	44660.9	21	0	12	1	1	1	4	0	0	0	0	0	0	0	0	0	0	0	0	0	0	0	0	0	0	0	0	0	0	0	0	0	0.0278472	10	5	4	6	7	2	3	3	5	3	3	8
1778	1282	547	44656.7	44656.7	21	0	4	1	1	0	4	2	1	1	1	1	1	1	2	1	1	2	1	2	1	1	1	0	0	0	1	0	16	6	6	9	0.0113079	8	8	6	8	6	5	5	5	5	5	5	7
1779	1530	1098	44659.7	44659.8	19	0	5	2	2	4	4	0	0	1	0	0	0	0	0	0	2	1	1	1	0	2	1	0	0	0	0	0	5	0	5	2	0.0160995	9	10	7	9	10	3	2	1	1	1	1	8
1780	1514	1118	44659.8	44659.8	19	0	5	2	2	4	4	1	0	0	0	0	0	1	1	0	0	0	0	0	1	2	0	0	0	2	0	0	4	2	0	3	0.00913194	5	4	0	3	5	3	4	3	5	3	3	0
1781	1314	546	44656.7	44656.7	21	0	4	2	2	1	2	3	0	3	0	1	2	0	1	0	0	0	3	0	2	1	1	0	0	0	0	0	12	0	5	11	0.00828704	10	10	10	10	10	5	3	3	2	1	1	10
1782	4811	1339	44676.7	44676.8	22	0	18	1	1	1	1	1	0	0	0	0	0	0	0	0	0	0	0	0	0	1	0	0	0	0	0	0	1	0	0	1	0.0627662	7	6	0	7	3	7	10	10	10	10	7	5
1783	1852	1865	44667	44667	21	0	6	1	1	1	1	1	2	2	2	1	1	2	2	2	3	1	2	3	1	2	2	1	1	1	2	3	32	13	15	8	0.00778935	10	7	9	10	9	2	3	2	2	2	2	10
1784	3248	865	44660.9	44660.9	21	0	12	2	1	1	4	1	1	1	1	1	1	1	2	1	2	2	2	1	1	1	1	1	2	0	1	1	19	6	8	9	0.0140278	6	6	5	6	6	5	5	5	4	5	5	5
1785	1029	103	44654.6	44654.6	19	0	4	2	2	1	2	0	0	0	0	0	0	0	0	0	0	0	0	0	0	1	1	0	0	0	0	0	1	0	1	0	0.0130208	8	10	0	5	5	5	4	5	3	5	6	4
1786	2891	2709	44735.7	44735.7	20	0	11	2	2	2	4	2	3	2	3	0	2	3	3	3	0	3	3	3	2	3	1	3	3	2	3	3	41	20	12	15	0.0103472	5	5	7	8	5	1	5	2	5	1	1	7
1787	3306	1663	44664.9	44664.9	20	0	13	2	2	2	4	1	1	1	1	1	1	1	2	1	1	1	1	2	2	1	1	0	3	2	1	0	21	8	6	8	0.00969907	6	5	7	5	5	4	4	3	5	4	4	6
1788	1931	201	44654.8	44654.8	21	0	6	1	0	4	4	1	0	0	2	0	0	0	1	0	0	0	0	0	0	1	0	0	0	0	0	0	1	0	0	2	0.00810185	5	6	6	7	9	3	4	2	4	4	4	5
1789	879	63	44654.6	44654.6	20	0	4	2	2	1	4	1	1	0	1	0	1	1	0	1	0	0	1	1	1	1	1	0	1	0	1	0	12	6	2	4	0.00969907	8	9	8	8	9	3	2	2	4	1	2	10
1790	2842	16	44735.6	44735.6	19	0	11	2	1	1	0	1	1	1	1	1	0	1	1	1	1	1	1	1	1	1	2	0	0	2	1	1	17	8	7	5	0.00655093	8	8	8	8	8	5	5	5	5	5	5	9
1791	1540	1360	44660.6	44660.6	18	0	5	2	2	0	4	2	0	1	0	0	1	0	2	0	2	2	2	1	2	0	2	0	3	2	0	0	16	2	6	11	0.011794	8	7	7	8	8	6	6	6	6	6	6	7
1792	54	293	44715.6	44715.6	19	0	1	2	2	4	4	0	0	1	0	0	1	0	1	0	0	1	1	0	0	0	0	0	1	1	0	0	4	1	1	4	0.00707176	4	8	5	6	7	3	5	3	4	4	4	7
1793	677	904	44739.9	44739.9	21	0	3	2	1	4	4	1	0	0	0	0	0	0	1	1	0	1	1	1	1	0	1	1	1	0	0	0	6	0	3	5	0.0114236	9	10	6	6	8	5	5	5	7	6	5	8
1794	452	882	44739.5	44739.5	20	0	3	2	1	4	4	0	0	1	0	0	0	0	0	0	3	0	0	0	1	0	2	2	0	2	0	2	13	2	10	1	0.00761574	5	10	5	3	10	4	4	5	5	5	5	5
1795	230	410	44717.5	44717.6	21	0	1	1	1	2	4	1	1	2	1	0	1	1	2	1	2	2	1	2	1	1	2	0	1	1	1	0	19	7	8	8	0.0241782	8	7	6	7	9	2	6	3	5	4	6	6
1796	2998	1089	44663.8	44663.8	19	0	12	2	2	2	2	0	0	0	0	0	1	0	1	0	0	0	0	0	0	0	1	0	1	0	0	0	3	0	1	2	0.0116204	7	8	3	4	5	2	4	3	2	2	3	6
1797	1087	380	44655.6	44655.6	20	0	4	2	2	1	4	2	0	0	0	0	0	0	1	0	0	1	1	1	0	1	0	0	0	0	0	0	3	0	1	5	0.0120486	8	7	5	7	8	5	5	5	5	4	4	7
1798	793	717	44738.8	44738.8	19	0	3	2	1	4	4	1	0	1	0	0	1	0	1	0	1	0	1	1	0	1	1	0	1	0	0	0	7	0	4	4	0.0154514	5	7	6	5	8	5	5	6	5	5	5	3
1799	3507	1668	44664.9	44664.9	22	0	13	2	0	0	4	1	0	0	0	0	0	0	1	0	0	1	0	1	0	1	0	0	0	0	0	0	2	0	1	3	0.0187731	8	7	8	10	10	4	3	2	5	4	4	9
1800	806	862	44739	44739	19	0	3	2	1	4	4	2	1	2	1	1	1	1	3	1	3	3	3	3	1	1	3	3	2	3	1	3	33	9	18	13	0.00866898	10	10	10	10	10	2	2	2	2	2	2	10
1801	4047	1016	44659.5	44659.6	19	0	15	2	2	1	4	2	0	0	0	0	0	0	1	0	0	1	1	1	0	0	0	0	1	1	0	0	5	1	1	5	0.0175	2	4	1	4	3	4	4	4	5	5	5	3
1802	4559	1658	44678.3	44678.4	21	0	17	1	1	4	4	1	0	1	0	1	1	0	2	0	0	0	1	1	0	0	0	0	0	1	0	0	6	1	3	5	0.0379167	10	10	4	8	5	5	9	8	10	6	7	5
1803	950	93	44654.6	44654.6	19	0	4	2	2	1	2	1	0	1	0	0	0	0	1	0	0	0	1	0	0	0	0	0	0	0	0	0	2	0	1	3	0.0108565	9	8	5	6	10	5	5	5	6	3	6	6
1804	5007	323	44655.8	44655.9	20	0	19	1	1	0	4	1	1	1	1	0	1	1	1	1	0	2	3	3	1	1	0	0	0	0	1	0	13	6	4	9	0.0145486	8	8	8	8	9	2	5	5	6	5	5	6
1805	2084	467	44655.9	44655.9	19	0	7	2	2	2	2	1	1	2	1	0	1	1	2	1	1	1	2	1	2	1	1	0	0	0	1	0	15	6	5	9	0.0140278	10	7	8	10	9	5	8	8	5	10	5	9
1806	2615	2137	44683.4	44683.4	22	0	10	2	2	1	4	3	1	2	1	1	2	1	3	1	1	3	3	3	1	1	2	0	3	0	1	2	26	6	11	15	0.0114005	10	7	8	9	10	5	8	6	5	5	5	10
1807	214	415	44717.5	44717.6	22	0	1	1	1	2	1	2	0	1	0	0	0	0	1	0	1	0	1	1	0	0	1	0	1	1	0	0	8	1	4	4	0.0274653	8	8	8	8	10	3	3	3	3	3	3	8
1808	859	216	44715.4	44715.5	23	0	3	1	1	4	1	2	0	0	0	0	0	0	0	0	0	0	1	0	0	0	1	0	1	0	0	0	4	0	1	3	0.0123727	6	7	2	4	6	4	3	3	5	5	5	5
1809	1572	1344	44660.5	44660.5	20	0	5	1	1	4	4	1	0	3	0	0	0	1	1	1	3	0	1	3	2	0	2	1	1	0	0	1	17	0	13	5	0.0125926	10	3	10	10	10	0	0	0	0	2	2	4
1810	97	140	44715.4	44715.4	21	0	1	2	1	4	2	1	0	2	0	1	1	0	1	1	1	0	2	3	1	1	1	1	1	1	0	1	15	1	10	6	0.0133912	5	9	7	8	9	5	5	4	3	4	3	7
1811	1169	411	44655.6	44655.6	20	0	4	2	2	1	4	2	1	0	1	0	1	1	1	1	2	1	1	1	0	1	2	1	1	1	1	0	17	7	6	6	0.0149074	8	2	2	8	9	2	1	1	3	5	1	8
1812	338	62	44652.8	44652.8	22	0	1	1	1	4	1	2	0	1	0	1	0	0	2	1	1	0	1	1	1	0	1	0	1	0	0	0	9	0	5	6	0.0148495	10	9	7	10	10	4	6	1	5	5	5	10
1813	739	500	44738.7	44738.7	20	0	3	2	1	4	4	0	0	0	0	0	0	0	0	1	0	0	0	0	0	0	0	0	0	0	0	0	0	0	0	0	0.0120023	2	0	0	0	2	8	8	8	10	10	8	0
1814	1260	519	44656.7	44656.7	21	0	4	1	2	1	4	3	3	3	3	3	3	3	3	3	3	3	3	3	3	3	0	3	2	3	3	3	50	21	18	18	0.00782407	10	10	10	10	10	3	3	1	0	2	1	3
1815	796	796	44738.8	44738.9	19	0	3	2	1	4	4	1	0	0	0	1	0	0	0	0	0	1	2	1	1	1	0	0	1	0	0	0	5	0	2	5	0.0404745	1	2	1	3	4	3	1	0	7	4	6	0
1816	1632	2011	44673.8	44673.8	19	0	6	2	2	2	4	0	0	0	0	0	0	0	0	1	0	0	0	0	0	1	0	0	0	0	0	0	0	0	0	0	0.019919	5	4	1	2	1	5	6	5	5	5	5	1
1817	769	476	44738.6	44738.6	20	0	3	2	1	1	4	1	0	0	0	0	0	0	1	1	0	0	1	0	1	1	0	0	0	1	0	0	3	1	0	4	0.0155556	7	7	5	8	7	5	5	5	5	4	5	6
1818	933	272	44655	44655	19	0	4	2	2	1	2	1	0	2	0	0	1	0	1	1	1	2	3	1	0	1	0	0	0	1	0	0	7	1	4	8	0.0065625	7	7	4	8	8	5	6	5	5	5	4	6
1819	1459	1197	44659.8	44659.8	19	0	5	2	2	4	4	1	2	1	2	0	1	2	2	2	1	2	1	1	1	2	1	1	1	0	2	0	21	12	5	8	0.0119907	7	10	10	10	10	3	4	4	4	4	4	5
1820	1596	1913	44669.5	44669.5	20	0	5	1	1	4	4	2	0	0	0	0	0	0	2	0	2	0	1	0	0	1	1	1	0	0	0	1	7	0	5	5	0.0149653	5	3	0	3	5	3	1	1	1	1	1	3
1821	443	740	44738.8	44738.8	20	1	3	2	1	4	4	0	0	0	0	0	0	0	0	0	0	0	1	1	0	1	1	0	0	1	0	0	3	1	2	1	0.0162269	6	10	0	7	8	5	3	0	3	6	5	5
1822	3581	1646	44664.9	44664.9	21	0	13	2	2	2	0	2	0	0	0	0	0	0	0	0	0	0	1	0	0	1	0	0	0	0	0	0	2	0	0	3	0.0100579	6	6	6	6	6	6	6	6	6	7	7	7
1823	1629	1980	44673.8	44673.8	19	0	6	2	2	2	4	1	1	1	1	1	1	1	1	1	1	1	1	1	1	1	1	1	1	1	1	0	17	7	6	6	0.00875	9	9	10	10	10	7	7	6	5	5	5	6
1824	3826	2108	44742.5	44742.5	20	0	14	1	1	4	1	1	1	1	1	0	1	1	1	1	1	0	1	0	0	1	1	1	2	0	1	1	15	6	5	4	0.0266204	4	5	5	5	4	3	3	3	5	3	3	5
1825	1386	662	44657.8	44657.8	22	0	4	2	2	1	0	1	0	0	0	0	0	0	1	0	1	0	0	1	0	0	0	0	0	0	0	0	3	0	2	2	0.00943287	10	10	5	10	7	3	4	3	3	3	3	7
1826	2999	1079	44663.7	44663.8	19	1	12	2	2	2	4	1	0	1	0	0	0	0	1	0	1	0	1	1	0	0	1	0	1	1	0	0	7	1	4	3	0.011412	7	8	7	7	8	7	7	6	7	6	5	7
1827	2393	2378	44686.9	44686.9	19	0	9	2	1	4	4	1	0	0	0	0	0	0	0	0	1	0	0	1	1	0	0	0	0	0	0	1	5	0	3	2	0.0194444	8	6	4	4	5	3	3	3	3	3	3	4
1828	627	855	44738.9	44738.9	19	1	3	2	1	4	4	1	2	1	2	0	0	2	2	2	0	3	2	1	0	2	0	1	2	0	2	0	18	12	3	8	0.0096875	10	8	8	8	5	10	5	3	5	5	3	5
1829	3743	491	44656.6	44656.6	20	0	14	1	1	1	4	2	1	1	1	1	1	1	1	1	1	1	1	1	1	1	1	1	1	1	1	1	19	7	7	7	0.0119097	9	9	9	9	8	6	6	5	6	5	5	7
1830	288	18	44652.7	44652.7	23	0	1	2	1	4	4	2	1	1	1	1	1	1	1	1	1	1	2	1	0	1	1	0	1	0	1	0	15	6	5	7	0.011169	8	7	5	7	9	5	6	5	7	7	6	7
1831	1125	371	44655.6	44655.6	20	0	4	2	2	1	4	0	0	0	0	0	0	1	0	0	0	0	1	0	0	0	0	0	0	0	0	0	0	0	0	1	0.0112616	7	9	8	8	8	8	7	6	7	8	8	4
1832	1976	504	44655.9	44655.9	19	0	7	2	1	1	1	1	1	1	1	0	1	1	1	1	0	1	2	2	0	1	1	1	1	1	1	1	16	7	6	6	0.00991898	10	8	6	7	7	8	10	8	10	6	7	8
1833	2608	1847	44678.6	44678.6	18	0	10	2	1	4	4	1	1	1	1	0	2	1	1	1	1	2	1	1	0	1	1	0	1	1	1	0	15	7	4	7	0.022581	9	9	7	7	8	5	3	4	5	5	4	7
1834	1450	1147	44659.8	44659.8	19	0	5	2	2	4	4	3	1	3	1	0	2	1	3	1	3	3	3	3	1	1	3	3	1	0	1	3	31	6	18	15	0.0659375	10	10	10	10	10	0	0	0	0	0	0	10
1835	2931	10	44705.4	44705.4	22	0	11	2	1	4	4	1	0	1	0	0	0	0	2	0	2	1	2	2	1	0	1	1	1	0	0	1	11	0	8	7	0.0129167	6	6	7	7	8	3	5	3	5	3	4	5
1836	4318	2213	44684.7	44684.7	20	0	16	2	1	1	4	1	0	1	0	0	1	0	0	0	0	2	1	1	0	0	0	0	0	0	0	0	4	0	2	5	0.0122338	6	5	6	6	9	7	10	10	7	10	10	5
1837	3056	1154	44663.9	44663.9	19	1	12	2	2	2	4	1	1	2	1	1	1	1	1	1	1	1	1	1	1	1	1	1	1	1	1	1	19	7	8	6	0.0125	8	7	8	8	8	1	1	1	1	3	2	8
1838	4059	968	44659.5	44659.5	19	0	15	2	1	1	4	1	0	1	0	0	1	0	1	0	0	0	1	1	1	0	1	0	1	1	0	0	8	1	3	5	0.0166551	7	5	5	5	6	5	7	5	7	6	6	5
1839	580	536	44738.8	44738.8	19	0	3	1	1	4	4	2	1	1	1	2	1	1	2	1	1	2	2	2	1	1	1	0	1	0	1	0	18	6	7	10	0.00991898	8	4	6	8	8	3	5	4	5	7	7	6
1840	1990	546	44655.9	44655.9	19	0	7	2	2	2	2	2	0	0	0	0	1	0	1	0	0	1	1	1	0	1	0	0	1	0	1	0	5	0	1	6	0.014213	4	6	4	5	6	3	5	4	4	5	4	6
1841	930	44	44654.6	44654.6	19	0	4	2	2	1	4	1	0	1	0	0	1	0	1	1	1	1	1	0	1	1	1	0	0	0	1	0	6	0	3	6	0.00956019	5	5	1	4	4	1	1	1	1	1	1	3
1842	1324	603	44656.7	44656.7	20	0	4	2	2	1	4	0	0	0	0	0	0	0	0	1	0	0	0	0	0	1	0	0	0	0	1	0	0	0	0	0	0.0279282	8	5	0	8	8	8	8	5	5	8	8	5
1843	458	656	44738.8	44738.8	20	0	3	2	2	4	4	3	2	1	2	1	3	2	1	2	2	2	2	2	2	2	2	1	3	1	2	0	33	13	9	13	0.00988426	8	9	8	6	10	2	2	2	2	3	3	7
1844	1434	1137	44659.8	44659.8	20	1	5	2	2	4	4	1	1	0	1	0	1	1	0	1	1	1	1	1	1	1	1	1	2	0	1	0	15	6	4	5	0.0208565	5	2	2	3	4	7	5	4	4	4	6	5
1845	2917	2704	44735.7	44735.7	20	0	11	1	1	2	4	2	1	1	1	0	2	1	2	1	1	1	0	2	1	1	1	0	1	0	1	0	17	6	5	8	0.0127431	8	2	3	6	2	9	8	5	4	7	9	2
1846	3986	940	44659.4	44659.5	20	0	15	2	2	1	4	1	0	1	0	0	0	0	0	0	0	0	0	0	0	0	1	0	0	0	0	0	3	0	2	1	0.0184838	8	6	6	6	6	5	5	5	5	5	5	6
1847	3476	786	44659.4	44659.4	20	0	13	2	1	1	4	0	1	0	1	0	1	1	1	1	0	0	0	1	1	1	1	0	1	0	1	0	11	6	2	3	0.0148843	6	5	5	4	7	4	5	4	4	3	4	6
1848	2732	2030	44679.6	44679.6	21	0	10	2	2	1	4	0	0	0	0	0	0	0	1	0	1	1	1	0	0	1	1	0	0	0	0	0	2	0	2	3	0.00994213	7	3	3	6	5	4	3	4	4	4	4	4
1849	2803	2693	44735.7	44735.7	21	0	11	2	2	2	4	1	0	0	0	0	0	0	1	1	0	0	0	1	0	0	0	0	1	0	1	0	3	0	1	2	0.0101968	1	0	0	1	2	2	3	2	2	3	2	0
1850	2875	2716	44735.7	44735.8	21	0	11	2	1	2	4	1	0	0	0	1	1	0	1	0	1	1	1	1	0	0	2	0	1	0	1	0	8	0	5	5	0.00990741	8	10	6	8	9	5	7	6	6	7	6	7
1851	308	75	44654.6	44654.6	22	0	1	1	1	4	4	1	0	0	0	0	0	0	1	1	1	1	1	0	1	1	1	0	1	0	1	0	5	0	2	5	0.016875	3	2	0	2	1	5	6	6	6	6	6	0
1852	299	345	44717.5	44717.6	22	0	1	1	1	2	1	1	0	0	0	0	0	0	1	0	1	0	1	0	0	1	0	0	0	0	1	0	2	0	1	3	0.00667824	7	8	5	9	7	4	4	4	6	5	4	8
1853	999	90	44654.6	44654.6	19	0	4	2	2	1	4	2	0	2	0	0	0	0	1	0	0	0	1	1	2	1	0	0	2	0	1	0	9	0	3	6	0.00994213	10	8	4	8	6	5	5	7	10	5	5	6
1854	1048	164	44654.6	44654.6	18	1	4	2	2	1	1	2	0	1	0	1	1	0	0	0	1	0	0	0	0	1	1	0	0	1	2	1	9	1	5	3	0.0205324	6	8	1	4	5	4	2	5	6	6	6	2
1855	3351	1031	44659.6	44659.6	19	0	13	2	2	2	4	0	1	1	1	0	0	1	1	1	0	1	1	0	1	1	0	1	0	0	1	0	9	6	2	4	0.0165394	8	5	9	10	10	5	5	4	3	3	3	6
1856	1574	1930	44669.9	44669.9	20	0	5	1	1	4	4	1	0	0	0	0	1	0	1	0	1	1	1	0	1	0	1	0	1	0	0	0	6	0	2	6	0.00967593	4	2	2	1	4	5	5	4	5	5	4	6
1857	1378	698	44657.8	44657.8	22	0	4	2	2	0	4	2	3	1	3	0	1	2	3	3	3	1	3	2	2	3	1	0	1	1	3	0	32	19	7	12	0.0170949	10	10	10	10	10	3	3	2	5	1	2	10
1858	774	83	44683.6	44683.6	20	0	3	2	2	0	2	3	2	2	2	1	1	2	1	2	2	2	2	2	0	2	2	1	0	1	2	0	27	13	10	9	0.00802083	10	10	10	10	10	3	10	5	3	3	3	10
1859	4861	189	44655.8	44655.8	20	0	19	1	1	0	1	2	0	1	0	0	1	2	1	0	0	0	1	2	1	0	1	0	1	1	0	0	10	1	4	6	0.0151389	7	9	5	8	5	6	6	5	7	6	7	5
1860	1428	1898	44667.9	44667.9	20	0	5	2	2	4	4	2	0	0	0	0	0	0	0	0	0	0	0	0	0	0	0	0	0	0	0	0	2	0	0	2	0.0128356	5	7	4	5	4	5	5	5	6	6	6	7
1861	2715	2025	44679.5	44679.6	21	0	10	1	2	1	1	1	1	1	1	1	1	1	1	1	1	1	1	1	1	1	1	1	1	1	1	0	17	7	6	6	0.011956	4	7	8	5	7	6	5	6	5	5	5	5
1862	434	557	44738.8	44738.8	20	0	3	2	1	0	4	0	0	0	0	0	0	0	1	0	1	0	0	0	0	0	0	0	0	0	0	0	1	0	1	1	0.0132639	4	3	2	2	5	5	5	5	5	7	5	0
1863	3330	787	44659.4	44659.4	19	0	13	2	2	2	4	2	1	1	1	0	2	1	2	1	1	2	2	2	3	1	2	1	2	2	1	1	25	8	8	13	0.0159606	9	7	7	7	10	4	5	4	6	6	4	8
1864	4349	2250	44684.7	44684.7	19	0	16	2	1	1	4	1	0	0	0	0	1	0	2	0	1	2	2	1	0	0	1	0	1	1	0	0	7	1	3	8	0.0186111	7	7	6	9	7	7	7	6	7	6	6	8
1865	3319	1166	44659.8	44659.8	19	0	13	2	2	2	4	1	1	0	1	0	2	1	2	1	0	0	1	2	2	1	0	1	2	1	1	0	17	7	3	8	0.0174421	9	8	9	10	7	2	5	4	6	1	4	3
1866	1476	1131	44659.8	44659.8	19	0	5	2	2	4	4	1	0	1	0	0	1	0	1	0	0	0	1	1	1	0	0	0	1	0	0	0	6	0	2	5	0.0128472	6	6	3	4	5	8	8	7	8	8	8	4
1867	1132	309	44655.6	44655.6	20	0	4	2	2	1	4	1	1	0	1	0	0	1	1	1	0	0	1	1	0	1	1	0	0	0	1	0	9	6	2	3	0.00788194	8	8	5	8	6	5	5	5	4	5	5	7
1868	733	428	44738.5	44738.6	20	0	3	2	1	0	0	2	0	1	0	0	2	0	1	0	0	1	1	1	1	0	1	0	1	1	0	0	10	1	3	8	0.0071412	6	6	2	4	4	7	7	3	5	5	5	3
1869	1095	437	44655.6	44655.6	20	0	4	2	2	1	4	1	1	1	1	0	1	1	1	1	0	1	1	1	1	1	1	0	1	0	1	0	13	6	3	6	0.0185185	9	7	5	7	7	6	6	6	6	6	6	7
1870	2514	1752	44678.5	44678.5	21	0	10	1	1	4	2	1	0	0	0	0	0	0	0	0	1	0	1	1	0	0	1	0	1	0	0	0	5	0	3	2	0.0211111	6	10	5	5	5	2	1	2	3	3	3	6
1871	1588	1921	44669.9	44669.9	23	0	5	2	1	4	4	1	1	1	1	0	1	1	2	1	0	1	1	1	1	1	1	0	0	1	1	0	13	7	3	7	0.00965278	7	9	6	7	6	3	3	3	3	5	4	6
1872	360	576	44738.8	44738.8	21	0	3	2	1	4	0	0	0	0	0	0	0	0	1	0	1	0	0	1	0	0	2	0	0	1	0	0	5	1	4	1	0.0134838	6	8	2	7	7	5	2	2	5	5	5	5
1873	787	514	44738.7	44738.7	19	0	3	2	1	4	4	2	3	2	3	1	3	3	3	3	1	3	2	3	1	3	1	2	3	3	3	3	43	21	13	14	0.0123148	8	10	10	10	10	5	2	1	2	1	0	10
1874	1318	518	44656.7	44656.7	20	0	4	2	2	0	0	1	1	0	1	0	0	1	1	1	1	1	2	1	0	1	0	0	0	0	1	0	9	6	2	5	0.0072338	7	8	2	6	6	7	6	5	8	8	8	8
1875	2082	465	44655.9	44655.9	19	0	7	2	2	2	2	1	1	2	1	0	1	1	2	1	2	1	2	1	2	1	1	0	1	0	1	0	17	6	6	9	0.0139352	8	8	8	10	9	5	5	6	5	8	7	9
1876	466	666	44738.8	44738.8	19	0	3	2	1	4	4	1	0	1	0	1	0	1	1	0	1	1	1	1	1	0	1	0	1	0	0	1	9	0	6	5	0.00733796	8	4	1	7	10	3	3	3	3	3	5	8
1877	2837	51	44735.6	44735.6	19	0	11	2	1	1	4	1	0	1	0	0	0	0	0	0	1	1	1	1	1	0	2	1	1	0	0	0	9	0	6	4	0.0131019	7	8	3	7	8	5	3	3	4	3	3	5
1878	1519	1401	44662.4	44662.4	19	0	5	2	2	4	2	3	1	1	1	0	1	1	1	0	3	3	3	2	2	1	2	3	1	0	1	0	24	6	11	13	0.00798611	10	10	10	10	10	5	3	3	3	4	5	2
1879	1482	1081	44659.7	44659.8	19	0	5	2	2	4	4	2	0	1	0	0	1	0	1	0	1	1	1	0	0	0	1	0	1	0	0	0	7	0	3	6	0.0132523	7	6	2	6	8	4	4	4	4	4	4	7
1880	1526	1925	44669.9	44669.9	19	0	5	2	2	4	4	1	0	0	0	0	1	0	1	0	1	1	0	0	3	0	1	0	1	2	0	0	10	2	2	7	0.0169329	7	9	7	9	10	6	6	5	5	5	5	0
1881	3701	490	44656.6	44656.6	19	0	14	2	1	2	4	1	1	2	1	1	1	1	1	1	2	1	2	2	1	1	3	1	2	1	1	1	24	7	12	7	0.0131829	8	5	6	9	8	3	6	5	5	5	5	9
1882	3482	1136	44659.8	44659.8	20	0	13	0	1	2	1	1	0	0	0	0	0	0	0	0	0	0	1	0	0	0	0	0	0	0	0	0	1	0	0	2	0.0315046	7	7	5	6	9	5	10	10	10	5	5	8
1883	2365	2379	44686.9	44686.9	20	0	9	1	1	0	4	1	0	1	0	1	1	1	1	0	1	1	1	1	1	0	1	0	2	1	0	0	11	1	5	6	0.0320833	7	7	6	7	7	7	6	6	6	7	7	7
1884	454	844	44738.9	44738.9	20	0	3	2	1	4	2	0	0	0	0	0	1	0	0	0	1	0	1	1	0	0	1	0	1	0	0	0	5	0	3	2	0.0148843	6	7	4	6	5	5	5	5	5	8	4	5
1885	140	219	44715.4	44715.5	20	0	1	1	1	4	4	2	3	1	3	1	1	1	3	3	1	2	2	1	1	3	1	0	1	1	3	0	29	19	5	11	0.0426852	7	3	4	6	6	4	4	2	3	3	3	4
1886	3411	1575	44664.8	44664.8	21	1	13	0	2	1	1	0	0	1	0	0	0	0	1	0	1	1	1	1	0	0	0	0	0	0	0	0	3	0	3	3	0.017338	7	9	7	7	10	2	4	1	1	0	4	8
1887	293	6	44652.7	44652.7	22	0	1	2	1	4	4	1	1	1	1	0	0	1	1	1	1	1	1	1	0	1	1	0	1	1	1	0	13	7	4	4	0.00791667	8	8	8	7	9	4	3	3	5	5	4	9
1888	1872	213	44654.8	44654.8	23	0	6	2	0	4	4	0	0	1	1	0	0	0	1	0	1	1	1	3	0	0	1	0	1	0	0	1	8	0	7	3	0.0118634	8	8	5	10	6	5	5	5	5	7	8	5
1889	122	155	44715.4	44715.4	20	0	1	1	1	4	1	1	0	1	1	1	2	0	1	0	1	1	2	1	1	0	1	0	0	1	0	0	10	1	5	8	0.0117361	7	9	6	8	8	4	4	4	3	4	3	7
1890	2453	2475	44698.7	44698.7	21	0	9	1	1	4	4	2	0	0	0	0	1	0	2	0	2	1	1	1	0	1	1	0	1	0	0	0	8	0	4	7	0.0220718	9	8	5	9	7	3	3	2	6	5	4	9
1891	745	906	44740.2	44740.2	20	0	3	1	1	1	4	2	2	2	2	1	0	2	2	2	2	2	2	1	3	2	2	1	0	2	2	1	29	14	10	11	0.00854167	7	9	7	8	8	3	3	3	3	4	3	7
1892	644	683	44738.8	44738.8	18	0	3	2	1	4	4	1	0	0	0	0	1	0	1	0	1	0	1	1	1	0	1	0	1	0	0	0	7	0	3	5	0.0437153	7	7	6	6	6	5	5	5	6	5	6	3
1893	3331	1583	44664.8	44664.8	19	0	13	2	2	2	4	0	0	1	0	0	0	0	0	0	1	0	0	0	1	0	1	0	2	0	0	0	6	0	3	1	0.00559028	5	6	2	6	5	2	3	2	3	2	2	8
1894	606	520	44738.7	44738.7	19	0	3	2	1	4	4	0	0	0	0	0	0	0	2	0	1	1	0	1	1	0	0	1	1	0	0	0	5	0	3	4	0.0132292	6	10	5	0	8	6	2	3	3	3	3	4
1895	3462	1580	44664.8	44664.8	20	0	13	1	2	4	4	1	1	0	1	0	0	1	2	1	1	0	2	2	0	1	2	1	0	0	1	0	13	6	6	5	0.0133333	8	8	6	7	6	4	4	4	3	4	3	5
1896	313	43	44652.7	44652.7	22	0	1	1	2	2	1	1	1	1	1	0	1	1	2	1	1	1	1	1	1	1	1	1	2	1	1	1	18	7	6	7	0.011875	10	8	7	10	10	8	7	7	8	7	7	9
1897	2858	97	44735.9	44735.9	19	0	11	2	1	1	4	1	1	2	1	0	1	1	1	1	2	1	3	1	2	1	2	0	2	1	1	0	20	7	7	9	0.0121644	8	9	10	10	10	2	2	1	3	1	1	9
1898	3288	1380	44660.8	44660.9	20	0	13	2	2	2	4	2	0	1	0	1	1	0	1	0	1	1	1	1	0	0	0	0	1	1	0	0	9	1	4	6	0.0159838	10	10	5	5	5	5	8	5	5	5	5	9
1899	2759	2674	44726.9	44726.9	20	0	11	2	1	1	2	2	0	0	0	0	0	0	0	0	0	0	0	0	0	0	1	0	0	0	0	0	3	0	1	2	0.010162	8	7	0	5	10	1	3	2	6	5	4	9
1900	77	291	44715.6	44715.6	19	0	1	2	2	4	4	3	3	3	3	1	2	3	3	3	2	3	3	3	3	3	3	3	3	1	3	3	48	19	18	17	0.00954861	8	5	10	10	10	4	4	4	3	1	3	9
1901	546	710	44738.8	44738.8	19	0	3	2	2	4	4	2	1	1	1	0	0	1	2	1	1	2	2	2	0	1	1	1	2	0	1	1	17	6	7	8	0.0134259	10	9	10	9	8	5	6	3	6	5	6	6
1902	449	778	44738.8	44738.8	20	0	3	2	1	4	4	1	1	2	1	1	1	1	1	1	1	2	1	1	1	1	1	1	1	2	1	1	20	8	8	7	0.0219907	9	10	8	10	10	2	2	2	1	1	1	10
1903	2667	1838	44678.6	44678.6	20	0	10	1	1	1	4	2	1	1	1	0	2	1	2	1	1	1	1	2	0	1	0	0	1	2	1	0	17	8	4	8	0.0188426	7	5	5	8	8	4	5	4	4	4	4	8
1904	1171	308	44655.6	44655.6	20	0	4	2	2	1	4	2	2	1	2	1	1	2	2	2	0	1	2	2	2	2	1	0	1	2	2	0	25	14	5	10	0.00783565	9	10	8	10	10	5	5	4	7	7	5	10
1905	327	60	44652.8	44652.8	22	0	1	2	1	4	4	2	1	2	1	0	0	1	2	1	1	0	2	1	1	1	0	1	2	0	1	1	17	6	6	7	0.0148148	10	9	8	10	7	3	3	3	2	3	4	7
1906	274	22	44652.7	44652.7	24	0	1	1	1	4	4	2	0	1	0	0	1	0	2	0	1	0	1	1	1	0	0	0	0	0	0	0	7	0	3	7	0.0115509	8	7	3	5	7	3	2	2	3	3	3	6
1907	673	471	44738.5	44738.6	21	0	3	2	1	0	4	1	1	1	1	1	3	1	2	1	3	1	1	2	2	1	2	1	2	0	1	2	26	6	12	10	0.0180556	8	10	8	5	10	3	4	3	2	2	3	2
1908	3238	986	44661	44661.1	21	0	12	1	1	0	4	3	0	2	1	0	2	0	1	0	1	1	3	0	2	0	1	0	3	0	0	0	14	0	4	12	0.0189931	9	10	10	10	10	6	4	4	2	2	2	10
1909	1925	228	44654.8	44654.8	22	0	6	2	1	1	4	2	1	1	1	0	0	1	1	1	2	1	2	1	1	1	1	1	3	1	1	1	20	7	7	7	0.00809028	7	9	2	7	4	3	3	3	5	3	3	7
1910	684	919	44743.6	44743.7	21	0	3	2	1	1	4	3	0	1	0	0	2	0	2	0	1	1	2	0	1	0	1	0	0	0	0	0	9	0	3	11	0.0156829	10	10	8	10	10	1	8	1	5	0	0	10
1911	278	56	44652.8	44652.8	23	0	1	1	1	4	4	1	1	1	1	0	1	1	1	1	1	1	1	1	1	1	1	0	1	1	1	0	15	7	4	6	0.00957176	6	4	2	5	4	5	5	4	7	7	5	3
1912	3164	1020	44661.8	44661.8	19	0	12	2	1	2	4	0	0	1	0	1	0	0	1	0	1	0	2	1	0	0	2	0	1	0	0	0	7	0	6	3	0.0178241	5	4	3	7	8	3	1	1	2	3	1	2
1913	1338	678	44657.8	44657.8	23	0	4	2	2	0	4	1	3	1	3	0	0	3	2	3	0	2	2	2	0	3	1	0	2	3	3	0	26	19	4	7	0.00766204	9	8	4	9	9	6	6	6	6	6	5	8
1914	4857	168	44655.8	44655.8	20	0	19	1	0	0	0	3	2	2	2	1	2	2	3	2	3	2	3	3	2	2	3	2	3	2	2	2	40	14	16	15	0.013287	10	10	10	10	10	3	1	1	2	2	2	10
1915	2942	119	44738.4	44738.5	21	0	11	2	2	4	4	1	1	0	1	0	0	0	1	1	1	1	1	1	0	1	1	0	0	1	1	0	10	6	3	4	0.0145718	6	6	6	5	7	4	3	3	3	3	3	5
1916	1118	436	44655.6	44655.6	20	0	4	2	2	1	4	1	1	1	1	0	1	1	1	1	0	1	1	1	1	1	1	0	1	1	0	0	13	6	3	6	0.0183102	10	7	5	7	7	6	6	6	6	6	6	7
1917	5008	133	44655.8	44655.8	20	0	19	1	1	4	4	0	0	0	0	0	0	0	0	0	0	0	0	0	0	0	0	0	0	0	0	0	0	0	0	0	0.0338079	7	7	5	6	9	8	8	8	6	5	5	3
1918	1512	1110	44659.7	44659.8	19	0	5	2	2	2	4	1	1	2	1	1	1	1	2	1	0	2	2	1	3	1	1	1	2	1	0	1	20	6	7	11	0.0270949	7	8	6	6	10	3	4	4	4	3	3	6
1919	4039	1276	44660	44660.1	19	0	15	2	1	1	4	2	0	1	0	0	0	0	1	0	0	1	1	2	1	0	0	0	1	0	0	1	7	0	3	6	0.00783565	8	6	5	7	6	3	4	3	5	3	4	7
1920	405	671	44738.8	44738.8	20	0	3	2	1	4	4	1	0	1	0	0	0	1	1	1	1	0	0	0	0	0	1	1	1	0	1	1	6	0	4	2	0.0420833	6	8	7	6	6	7	7	7	5	5	5	7
1921	414	109	44684	44684	20	0	3	2	1	4	4	1	0	0	0	0	0	1	1	0	3	0	2	1	1	1	2	2	1	0	1	1	12	0	9	5	0.0199421	7	6	9	4	10	3	0	0	5	5	3	5
1922	2376	2347	44686.7	44686.7	20	1	9	1	2	1	4	1	0	1	0	0	1	1	0	0	1	1	1	0	1	1	0	0	0	1	1	0	6	1	2	5	0.0138079	6	8	7	7	8	5	5	5	5	6	6	6
1923	911	66	44654.6	44654.6	20	0	4	2	2	1	4	2	0	0	0	1	1	0	1	0	0	0	1	0	0	1	1	0	1	0	1	1	6	0	2	5	0.0104282	8	6	2	8	5	5	6	6	6	6	6	4
1924	2723	1735	44678.5	44678.5	21	0	10	0	1	1	4	1	0	0	0	0	1	0	0	1	0	1	1	1	0	0	1	2	1	0	0	1	7	0	4	4	0.0158796	5	4	1	4	6	2	1	0	2	0	0	3
1925	281	20	44652.7	44652.7	23	0	1	2	1	4	4	2	2	2	2	1	0	2	1	2	3	2	3	3	2	2	1	2	2	1	2	2	33	13	14	10	0.0108333	10	10	10	10	10	3	2	2	2	2	2	10
1926	3849	2038	44742.4	44742.5	20	0	14	1	0	0	1	1	0	1	0	0	1	0	0	0	1	1	1	1	0	0	1	0	1	0	2	1	8	0	5	4	0.00715278	7	7	6	7	8	4	5	4	4	7	5	6
1927	3313	1323	44660.5	44660.5	19	0	13	2	2	2	2	1	0	0	0	0	2	0	1	1	0	0	1	2	0	0	0	0	0	0	1	0	5	0	2	5	0.0153704	10	8	7	10	9	5	5	5	5	5	8	5
1928	2386	2384	44687	44687	20	0	9	1	1	4	4	1	0	0	0	0	1	0	1	0	1	0	1	0	0	1	1	0	2	1	1	0	7	1	2	4	0.012037	6	8	1	8	3	9	7	5	8	9	8	3
1929	2969	1126	44663.8	44663.8	20	0	12	2	2	2	2	0	0	0	0	0	0	0	0	1	1	0	0	0	0	1	1	0	1	1	1	0	4	1	2	0	0.0151852	5	10	7	7	10	2	2	2	2	2	2	5
1930	3903	2210	44742.9	44742.9	22	0	14	2	0	0	1	1	0	1	0	1	1	0	1	0	2	1	1	2	1	0	1	2	2	1	1	1	16	1	10	6	0.0107407	4	10	3	4	9	7	3	5	3	5	5	4
1931	2562	2140	44683.5	44683.5	19	0	10	2	1	4	4	1	0	0	1	0	0	0	1	0	1	0	1	0	1	1	1	0	0	0	1	0	4	0	2	4	0.0136111	4	5	3	3	5	5	7	5	7	7	7	4
1932	1119	370	44655.6	44655.6	20	0	4	2	1	1	4	3	0	2	1	0	0	0	1	1	0	0	1	1	0	1	1	0	0	0	1	0	7	0	4	5	0.0071875	8	6	1	1	3	8	8	8	8	8	8	8
1933	3435	803	44659.4	44659.4	20	0	13	2	1	1	4	1	0	1	1	0	0	1	1	1	0	0	1	0	0	0	1	0	1	1	0	1	5	1	2	3	0.0191782	8	7	6	7	4	3	3	3	2	3	3	5
1934	1843	1725	44666.5	44666.5	21	0	6	2	2	0	4	2	0	1	1	0	0	0	1	1	0	0	1	0	0	0	1	0	0	0	1	1	4	0	2	4	0.0132292	8	9	1	7	7	3	3	3	5	6	5	2
1935	348	31	44652.7	44652.7	21	0	1	1	1	4	4	2	0	0	1	0	0	0	1	1	0	0	1	1	0	0	0	0	0	0	0	0	3	0	1	4	0.0157407	5	4	0	7	1	6	6	6	5	5	5	5
1936	345	82	44659	44659	21	0	1	2	1	4	4	1	0	0	0	0	0	0	0	1	0	0	1	0	0	0	0	0	0	1	0	0	2	1	0	2	0.00883102	8	4	0	8	4	4	4	4	5	5	4	5
1937	720	506	44738.7	44738.7	20	0	3	2	1	4	4	1	1	1	1	1	0	1	1	1	1	1	1	1	0	1	0	0	1	1	1	0	13	7	4	4	0.0196181	7	8	2	8	7	5	4	4	5	6	4	7
1938	2714	2161	44683.7	44683.7	21	0	10	2	2	1	4	1	1	1	1	1	1	1	1	1	1	1	1	1	1	1	1	0	1	1	1	0	16	7	5	6	0.0107176	7	5	0	5	5	8	8	8	9	8	7	7
1939	789	616	44738.8	44738.8	19	0	3	2	1	4	4	1	0	0	0	0	0	0	1	0	2	1	1	1	0	0	2	1	2	0	0	1	10	0	7	4	0.0160417	8	9	5	6	8	2	3	3	4	4	4	6
1940	1467	1253	44659.9	44659.9	19	0	5	2	2	2	4	0	0	0	0	0	0	2	0	1	0	0	0	0	0	0	0	0	1	1	0	1	1	0	0	0	0.00887731	6	8	0	2	3	8	7	7	7	9	8	1
1941	1432	1266	44659.9	44659.9	20	0	5	2	2	4	0	1	0	0	0	0	0	0	0	0	1	1	1	0	1	0	0	0	1	1	0	0	4	0	1	4	0.0294444	6	6	0	6	0	8	6	6	5	5	4	1
1942	2927	118	44738.4	44738.4	22	0	11	1	1	4	4	0	0	0	0	0	0	0	0	0	0	0	0	0	0	0	0	0	0	1	0	0	0	0	0	0	0.00958333	7	7	6	6	7	5	5	5	3	5	5	6
1943	730	454	44738.5	44738.6	20	0	3	2	1	0	4	2	2	3	2	1	0	2	2	2	3	1	2	2	1	2	3	2	1	3	2	1	34	15	15	8	0.0171412	7	8	8	8	9	3	0	0	0	0	0	7
1944	2899	2740	44735.9	44735.9	20	0	11	2	2	2	2	1	0	1	0	0	1	0	3	0	0	1	1	2	1	1	1	1	3	0	1	0	11	0	5	8	0.00671296	8	10	9	10	6	4	4	5	8	7	4	9
1945	1538	1379	44660.8	44660.8	18	0	5	2	2	4	4	0	0	0	0	0	0	0	0	1	0	1	0	1	2	0	0	0	2	1	1	0	6	1	1	3	0.01375	6	8	2	5	4	5	5	5	5	7	6	1
1946	986	156	44654.6	44654.6	19	0	4	2	2	1	4	0	0	1	0	0	1	0	1	1	0	1	1	1	1	1	1	0	1	0	1	0	6	0	3	5	0.0109144	8	8	4	5	5	8	6	6	7	6	5	8
1947	1745	1795	44666.6	44666.6	19	0	6	2	1	0	4	1	0	1	0	0	0	0	1	0	0	1	1	1	1	0	0	0	1	1	0	0	5	0	2	5	0.0182407	3	7	5	4	3	4	3	4	6	5	5	3
1948	4363	2276	44685.7	44685.7	19	0	16	2	1	1	4	1	1	0	1	0	1	1	1	1	1	1	1	1	1	1	1	1	1	1	1	0	14	6	4	6	0.0119097	8	9	6	7	8	6	7	6	7	6	6	7
1949	523	741	44738.8	44738.8	19	0	3	2	2	0	1	1	0	0	0	0	0	0	1	0	1	0	0	0	1	0	0	0	0	1	0	0	3	0	1	3	0.0166204	10	7	7	10	10	7	9	7	8	5	7	0
1950	4677	1980	44679	44679	19	1	18	1	0	1	4	0	0	0	0	0	1	0	1	0	0	0	2	0	0	0	0	0	0	1	0	0	1	0	0	4	0.00856481	3	3	2	4	4	6	5	5	5	5	6	4
1951	4078	909	44659.4	44659.4	19	0	15	2	1	1	4	1	1	1	1	1	1	1	1	1	1	1	1	1	1	1	1	0	1	1	1	0	15	6	5	6	0.0214815	7	10	6	8	9	4	4	4	5	5	4	7
1952	4085	925	44659.4	44659.5	19	0	15	2	1	1	4	0	0	0	0	0	0	0	0	0	0	0	1	0	0	0	1	0	0	0	0	0	1	0	1	1	0.0267477	6	7	1	6	6	4	5	4	5	5	5	3
1953	3776	2147	44742.6	44742.6	19	0	14	2	1	2	1	1	0	1	0	0	0	0	1	1	1	0	1	1	1	0	0	0	1	0	0	0	6	0	3	4	0.00751157	5	5	5	5	5	3	2	2	3	3	3	5
1954	1618	2007	44673.8	44673.8	19	0	6	2	2	2	0	1	1	0	1	1	1	1	1	1	0	1	0	2	1	1	0	0	1	2	1	0	15	8	3	5	0.0253935	5	7	2	6	3	4	6	4	4	4	6	2
1955	495	750	44738.8	44738.8	19	0	3	2	1	4	4	1	0	0	0	0	1	0	0	0	0	0	1	1	2	0	0	0	1	0	0	0	6	0	1	5	0.0142361	6	7	5	7	6	4	5	4	6	4	4	5
1956	4061	912	44659.4	44659.4	19	0	15	2	2	1	2	2	0	1	0	0	1	0	1	0	0	0	0	1	0	0	1	0	0	1	0	0	7	1	3	4	0.00914352	7	8	6	7	8	5	5	5	5	5	5	6
1957	3037	1158	44664.2	44664.3	19	0	12	2	2	2	4	1	0	0	1	0	0	0	0	1	0	0	1	0	0	0	1	0	0	0	0	0	2	0	1	2	0.0309028	7	4	0	7	2	5	5	4	5	7	5	4
1958	622	901	44739.8	44739.8	19	0	3	2	1	0	4	1	0	1	1	0	0	2	0	1	1	0	1	1	0	0	0	1	1	0	0	1	7	0	5	2	0.00621528	6	7	5	6	7	4	2	4	5	6	5	1
1959	493	556	44738.8	44738.8	19	0	3	2	1	4	4	1	0	1	1	0	0	0	0	1	1	1	0	1	1	1	1	0	1	0	0	0	7	0	4	3	0.0102083	6	8	3	3	3	6	5	5	5	7	6	4
1960	3702	475	44656.5	44656.6	19	0	14	2	1	2	4	2	0	0	1	2	2	1	1	1	3	1	2	3	3	1	0	2	3	2	0	1	23	2	11	11	0.0083912	4	10	6	8	8	7	8	5	8	5	3	7
1961	918	234	44654.8	44654.8	19	0	4	2	2	1	4	3	0	0	0	0	0	1	0	0	0	0	0	0	0	1	0	0	0	0	0	0	3	0	0	3	0.00804398	10	10	0	10	0	8	10	10	8	10	10	10
1962	4055	907	44659.4	44659.4	19	0	15	2	1	1	4	1	1	1	1	1	1	1	1	1	1	1	1	1	1	1	1	0	1	0	1	0	15	6	5	6	0.0200463	7	9	8	8	8	5	5	5	5	5	5	6
1963	2772	2681	44735.6	44735.6	19	0	11	2	1	1	4	0	0	0	0	0	0	1	1	0	1	1	1	0	1	0	1	0	0	0	0	0	3	0	2	4	0.0149653	8	7	3	3	6	5	5	4	6	5	6	7
1964	3017	1082	44663.7	44663.8	19	0	12	2	2	2	2	2	0	0	0	0	1	1	0	1	0	0	0	1	0	0	0	0	0	0	0	0	4	0	1	3	0.0093287	7	7	3	9	8	3	3	2	1	2	1	9
1965	3771	2152	44742.6	44742.6	19	0	14	2	1	1	1	2	1	2	1	1	1	1	2	1	1	2	1	1	0	1	0	0	0	0	1	2	16	6	7	8	0.0165625	6	8	3	6	8	8	7	8	4	3	2	8
1966	632	708	44738.8	44738.8	19	0	3	2	1	4	4	1	0	0	0	0	1	2	1	1	0	0	1	1	1	0	1	0	0	1	0	0	6	1	2	5	0.0136574	6	9	4	5	5	2	6	3	5	4	6	2
1967	974	11	44654.6	44654.6	19	0	4	2	2	2	2	1	0	1	0	1	1	0	1	1	0	1	1	0	1	0	1	0	1	1	0	0	8	1	3	6	0.00700231	10	10	5	6	5	5	5	5	5	5	5	7
1968	4001	851	44659.4	44659.4	19	0	15	2	1	1	4	1	1	2	1	1	2	1	3	1	1	1	1	1	2	1	1	0	0	1	1	0	18	7	6	10	0.0119329	10	10	6	10	8	0	1	0	0	3	1	10
1969	1033	96	44654.6	44654.6	19	0	4	2	2	1	4	1	3	1	3	1	0	3	3	3	1	3	3	3	3	3	3	1	2	0	3	1	35	18	11	13	0.0113773	9	10	10	10	10	2	2	2	2	3	3	9
1970	2222	807	44658.7	44658.7	19	0	8	2	1	4	4	2	0	1	0	0	1	0	1	0	1	0	1	0	1	0	1	3	1	0	0	1	12	0	7	6	0.0137037	8	10	9	9	8	6	5	6	7	7	8	6
1971	3137	1019	44661.7	44661.8	20	0	12	0	1	2	2	0	0	1	0	0	0	2	1	0	0	1	0	0	0	0	1	0	1	0	0	0	3	0	2	2	0.00994213	5	6	4	6	6	3	4	3	4	4	4	5
1972	3750	2150	44742.6	44742.6	20	0	14	2	1	2	1	1	2	1	2	0	1	2	2	2	1	1	2	1	0	2	2	0	0	0	2	0	19	12	5	7	0.0143171	10	8	0	7	8	6	5	5	4	5	5	9
1973	4998	415	44655.9	44655.9	20	0	19	1	1	0	1	1	0	0	0	0	0	1	0	1	0	0	1	0	1	1	1	0	1	0	0	0	4	0	1	3	0.0175347	6	10	4	3	3	0	0	0	3	7	5	4
1974	1726	1732	44666.6	44666.6	20	1	6	2	1	0	4	0	1	0	1	0	0	1	0	0	0	0	0	0	0	1	0	0	0	0	0	0	0	0	0	0	0.00875	2	2	0	3	0	8	8	8	8	9	9	1
1975	1152	302	44655.6	44655.6	20	0	4	2	2	2	0	3	1	1	1	0	0	1	1	0	0	0	1	1	0	1	1	0	0	0	0	0	6	0	3	5	0.0072338	10	5	0	6	6	5	7	4	6	6	7	7
1976	3850	2061	44742.5	44742.5	20	0	14	1	0	0	1	2	1	2	1	2	0	0	1	0	1	1	2	3	2	0	2	1	0	1	0	1	17	1	12	8	0.0105208	10	8	7	8	7	5	7	5	5	7	6	8
1977	1853	1855	44666.8	44666.8	20	0	6	2	2	1	4	1	1	0	0	0	0	0	0	1	0	0	0	0	0	0	0	0	0	0	2	0	1	0	0	1	0.00800926	4	4	1	2	1	8	9	9	8	8	9	0
1978	417	100	44684	44684	20	0	3	2	1	4	4	0	1	0	0	0	0	0	1	1	0	0	1	1	0	0	0	0	0	0	0	0	1	0	1	2	0.0137269	7	8	5	7	7	5	6	5	6	5	5	6
1979	2816	2494	44698.7	44698.7	20	0	11	2	2	2	4	1	1	1	1	1	1	1	1	1	1	1	1	2	2	1	1	2	1	1	1	1	21	7	9	7	0.00918981	3	4	3	3	2	1	2	1	2	2	2	6
1980	3839	2073	44742.5	44742.5	20	0	14	2	0	0	1	1	1	1	1	0	1	1	1	1	1	1	1	1	1	1	1	1	1	1	1	1	17	7	6	6	0.0118403	6	4	6	6	6	4	4	4	5	4	4	6
1981	418	624	44738.8	44738.8	20	0	3	2	1	4	4	1	1	0	0	0	0	0	0	1	0	0	0	1	0	0	1	0	1	0	0	0	4	0	2	1	0.0122569	0	3	1	1	4	5	4	3	5	5	4	3
1982	3159	1041	44661.8	44661.8	20	0	12	0	0	1	1	2	1	1	0	0	2	0	1	0	1	0	1	1	0	1	0	0	0	0	0	0	7	0	3	6	0.0141782	7	9	8	8	8	2	4	3	4	3	2	7
1983	445	909	44740.5	44740.5	20	0	3	2	2	4	4	1	1	1	0	0	0	0	0	0	0	0	1	0	0	0	1	0	0	0	0	0	3	0	2	2	0.0151852	5	5	2	2	2	2	3	2	2	3	3	2
1984	1960	552	44655.9	44655.9	20	0	7	2	1	1	4	2	1	1	1	1	1	1	1	0	2	1	2	2	1	1	1	1	1	1	1	1	21	7	9	8	0.0144444	5	6	9	7	7	2	3	2	3	2	3	6
1985	895	104	44654.6	44654.6	20	0	4	2	2	1	4	1	1	1	1	0	0	1	1	1	1	1	1	1	0	1	1	1	1	1	1	1	15	7	6	4	0.00217593	9	8	5	8	9	6	6	6	6	6	6	8
1986	878	88	44654.6	44654.6	20	0	4	2	2	1	4	0	0	1	0	0	1	1	1	0	1	0	1	1	2	1	0	0	1	0	0	0	7	0	3	5	0.0115741	8	10	4	7	8	9	9	7	8	10	10	4
1987	3487	1640	44664.8	44664.9	20	0	13	2	1	0	4	1	1	1	1	0	1	1	0	0	0	0	0	0	1	0	0	0	0	0	0	0	4	0	1	3	0.0102546	7	6	4	8	8	5	6	6	6	5	5	5
1988	2528	1801	44678.6	44678.6	20	0	10	2	2	4	4	1	1	0	1	0	0	1	0	1	0	0	0	0	0	1	0	0	1	0	2	0	2	0	0	1	0.0090625	0	10	0	2	10	10	7	7	7	10	7	1
1989	2887	2741	44735.9	44735.9	20	0	11	1	1	2	4	0	1	0	0	0	0	1	1	0	1	0	1	1	0	1	1	0	0	0	0	0	3	0	3	2	0.0108796	5	8	7	8	8	5	3	3	5	5	5	5
1990	3289	1168	44659.8	44659.8	20	0	13	2	2	2	4	1	1	0	0	0	0	1	0	1	0	1	0	0	0	1	0	0	1	0	0	0	2	0	0	2	0.0174306	8	5	0	8	8	5	5	5	5	5	5	8
1991	3961	2235	44742.9	44742.9	21	0	14	2	0	0	1	3	1	1	0	0	0	1	2	0	0	0	1	1	0	1	2	0	1	0	1	1	15	6	5	6	0.0115509	7	8	7	6	7	7	9	8	9	8	9	3
1992	6	284	44715.6	44715.6	21	0	1	2	2	4	4	1	0	1	0	0	0	2	1	0	0	1	1	1	0	0	0	1	1	1	0	0	6	1	3	4	0.016169	6	7	3	5	3	6	7	6	6	7	5	7
1993	1557	1306	44660.4	44660.4	21	0	5	1	1	4	4	1	0	2	0	0	3	2	1	1	1	1	1	0	1	0	1	0	1	1	0	0	11	1	4	8	0.0147454	5	9	4	8	4	4	2	3	5	4	4	8
1994	1255	541	44656.7	44656.7	21	0	4	2	2	1	4	1	1	2	1	0	1	2	1	0	1	1	1	1	1	1	1	1	1	1	1	1	18	7	7	6	0.0106366	10	10	10	10	10	3	5	3	5	0	3	3
1995	2621	2126	44682	44682	21	0	10	1	1	1	1	1	0	0	0	0	1	0	1	1	0	0	0	0	0	0	1	0	1	1	0	0	5	1	1	3	0.00835648	7	8	6	8	5	7	7	7	7	7	7	8
1996	3541	998	44659.4	44659.5	21	0	13	2	0	0	4	0	1	0	0	0	1	2	0	0	0	0	1	0	0	1	1	0	0	0	0	0	2	0	1	2	0.139178	6	9	8	6	5	7	9	8	10	10	9	2
1997	1825	1707	44666.5	44666.5	21	0	6	2	2	1	4	0	0	0	0	0	0	0	0	0	0	0	0	0	0	0	0	0	1	0	0	0	1	0	0	0	0.0114815	7	4	3	6	1	8	8	9	8	10	8	5
1998	101	148	44715.4	44715.4	21	0	1	1	1	4	4	1	2	1	2	0	0	2	3	2	1	1	0	2	1	2	1	0	1	1	2	0	21	13	5	6	0.0137153	6	3	4	6	2	4	3	0	5	3	4	6
1999	351	28	44652.7	44652.7	21	0	1	1	1	1	1	1	1	0	1	0	0	1	1	1	0	0	1	1	0	1	1	0	1	0	1	0	10	6	2	3	0.0134606	6	7	3	6	5	4	3	3	3	3	3	5
2000	4604	1946	44678.8	44678.8	22	0	17	1	1	4	1	1	0	0	0	0	0	2	0	1	0	0	0	1	0	1	0	0	1	0	0	0	3	0	1	1	0.0105556	3	0	0	2	3	5	7	7	7	6	6	5
[truncated: 6 more columns]
